# Supplementary material for: Targeted therapy for capillary-venous malformations
Source: Signal Transduct Target Ther. 2024 Jun 17;9:146. doi: 10.1038/s41392-024-01862-9 (PMC11180659; doi:10.1038/s41392-024-01862-9)
Supplement: Supplementary file 3 — Supplementary Data_Supp Fig 6 [file 41392_2024_1862_MOESM3_ESM.xml]

<?xml version="1.0" encoding="UTF-8" standalone="yes"?><?xml-stylesheet type="text/xsl" href="#"?><xsl:stylesheet xmlns:xsl="http://www.w3.org/1999/XSL/Transform" xmlns:dt="urn:schemas-microsoft-com:datatypes" xmlns:ps="http://graphpad.com/prism/Prism.htm" version="1.0">

<!--
	XML style sheet template for formatting data and info tables from GraphPad Prism 8.0.
	Copyright 1992-2024 GraphPad Software, LLC
-->

<xsl:output method="html" version="4.0" omit-xml-declaration="yes"></xsl:output>


<GraphPadPrismFile xmlns="http://graphpad.com/prism/Prism.htm" PrismXMLVersion="5.00">
<Created>
<OriginalVersion CreatedByProgram="GraphPad Prism" CreatedByVersion="10.2.3.347" Login="guillaumecanaud" DateTime="2024-05-03T10:05:16+02:00"></OriginalVersion>
</Created>
<InfoSequence>
<Ref ID="Info0" Selected="1"></Ref>
<Ref ID="Info1"></Ref>
</InfoSequence>
<Info ID="Info0">
<Title>Project info 1</Title>
<Notes></Notes>
<Constant><Name>Experiment Date</Name><Value>2021-11-04</Value></Constant>
<Constant><Name>Experiment ID</Name><Value></Value></Constant>
<Constant><Name>Notebook ID</Name><Value></Value></Constant>
<Constant><Name>Project</Name><Value></Value></Constant>
<Constant><Name>Experimenter</Name><Value></Value></Constant>
<Constant><Name>Protocol</Name><Value></Value></Constant>
</Info>

<Info ID="Info1">
<Title>Project info 1</Title>
<Notes></Notes>
<Constant><Name>Experiment Date</Name><Value>2021-11-04</Value></Constant>
<Constant><Name>Experiment ID</Name><Value></Value></Constant>
<Constant><Name>Notebook ID</Name><Value></Value></Constant>
<Constant><Name>Project</Name><Value></Value></Constant>
<Constant><Name>Experimenter</Name><Value></Value></Constant>
<Constant><Name>Protocol</Name><Value></Value></Constant>
</Info>

<TableSequence Selected="1">
<Ref ID="Table0" Selected="1"></Ref>
<Ref ID="Table2"></Ref>
<Ref ID="Table4"></Ref>
<Ref ID="Table5"></Ref>
<Ref ID="Table6"></Ref>
<Ref ID="Table7"></Ref>
<Ref ID="Table8"></Ref>
<Ref ID="Table9"></Ref>
<Ref ID="Table10"></Ref>
<Ref ID="Table11"></Ref>
<Ref ID="Table12"></Ref>
<Ref ID="Table13"></Ref>
<Ref ID="Table14"></Ref>
<Ref ID="Table15"></Ref>
<Ref ID="Table16"></Ref>
<Ref ID="Table47"></Ref>
<Ref ID="Table50"></Ref>
<Ref ID="Table53"></Ref>
<Ref ID="Table56"></Ref>
<Ref ID="Table59"></Ref>
<Ref ID="Table62"></Ref>
<Ref ID="Table65"></Ref>
<Ref ID="Table68"></Ref>
<Ref ID="Table71"></Ref>
<Ref ID="Table74"></Ref>
<Ref ID="Table77"></Ref>
<Ref ID="Table80"></Ref>
<Ref ID="Table83"></Ref>
<Ref ID="Table86"></Ref>
<Ref ID="Table89"></Ref>
<Ref ID="Table92"></Ref>
<Ref ID="Table95"></Ref>
<Ref ID="Table98"></Ref>
<Ref ID="Table101"></Ref>
<Ref ID="Table104"></Ref>
<Ref ID="Table107"></Ref>
<Ref ID="Table110"></Ref>
<Ref ID="Table113"></Ref>
<Ref ID="Table116"></Ref>
<Ref ID="Table119"></Ref>
<Ref ID="Table122"></Ref>
<Ref ID="Table125"></Ref>
<Ref ID="Table128"></Ref>
<Ref ID="Table131"></Ref>
<Ref ID="Table134"></Ref>
<Ref ID="Table137"></Ref>
<Ref ID="Table140"></Ref>
<Ref ID="Table143"></Ref>
<Ref ID="Table146"></Ref>
<Ref ID="Table149"></Ref>
<Ref ID="Table152"></Ref>
<Ref ID="Table155"></Ref>
<Ref ID="Table158"></Ref>
<Ref ID="Table161"></Ref>
<Ref ID="Table164"></Ref>
<Ref ID="Table167"></Ref>
<Ref ID="Table170"></Ref>
<Ref ID="Table173"></Ref>
<Ref ID="Table176"></Ref>
<Ref ID="Table179"></Ref>
<Ref ID="Table182"></Ref>
<Ref ID="Table185"></Ref>
<Ref ID="Table188"></Ref>
<Ref ID="Table191"></Ref>
<Ref ID="Table194"></Ref>
<Ref ID="Table197"></Ref>
<Ref ID="Table200"></Ref>
<Ref ID="Table203"></Ref>
<Ref ID="Table206"></Ref>
<Ref ID="Table209"></Ref>
<Ref ID="Table212"></Ref>
<Ref ID="Table215"></Ref>
<Ref ID="Table218"></Ref>
<Ref ID="Table221"></Ref>
<Ref ID="Table224"></Ref>
<Ref ID="Table227"></Ref>
<Ref ID="Table230"></Ref>
<Ref ID="Table233"></Ref>
<Ref ID="Table236"></Ref>
<Ref ID="Table239"></Ref>
<Ref ID="Table242"></Ref>
<Ref ID="Table245"></Ref>
<Ref ID="Table248"></Ref>
<Ref ID="Table251"></Ref>
<Ref ID="Table254"></Ref>
<Ref ID="Table257"></Ref>
<Ref ID="Table260"></Ref>
<Ref ID="Table263"></Ref>
<Ref ID="Table266"></Ref>
<Ref ID="Table269"></Ref>
<Ref ID="Table272"></Ref>
<Ref ID="Table275"></Ref>
<Ref ID="Table278"></Ref>
<Ref ID="Table281"></Ref>
<Ref ID="Table284"></Ref>
<Ref ID="Table287"></Ref>
<Ref ID="Table290"></Ref>
<Ref ID="Table293"></Ref>
<Ref ID="Table296"></Ref>
<Ref ID="Table299"></Ref>
<Ref ID="Table302"></Ref>
<Ref ID="Table305"></Ref>
<Ref ID="Table308"></Ref>
<Ref ID="Table311"></Ref>
<Ref ID="Table314"></Ref>
</TableSequence>
<Table ID="Table0" XFormat="none" TableType="OneWay" EVFormat="AsteriskAfterNumber">
<Title>3-hydroxybutyric acid</Title>
<YColumn Width="93" Decimals="2" Subcolumns="1">
<Title><TextAlign align="Center">PIK3CA<SUP>WT</SUP></TextAlign></Title>
<Subcolumn>
<d>9,75e+007</d>
<d>8,48e+008</d>
<d>2,25e+009</d>
<d>1,19e+009</d>
<d>9,18e+008</d>
<d>1,14e+009</d>
<d>2,22e+009</d>
<d>1,46e+009</d>
<d>1,57e+009</d>
<d>1,12e+009</d>
<d>2,69e+009</d>
<d>2,66e+009</d>
<d>1,11e+009</d>
<d>1,12e+009</d>
<d>2,84e+009</d>
<d>9,17e+008</d>
<d>1,83e+009</d>
<d>2,79e+009</d>
<d>2,56e+009</d>
<d>4,19e+009</d>
<d>1,32e+009</d>
</Subcolumn>
</YColumn>
<YColumn Width="133" Decimals="2" Subcolumns="1">
<Title><TextAlign align="Center">PIK3CA<SUP>Tie2CreER</SUP></TextAlign></Title>
<Subcolumn>
<d>1,49e+009</d>
<d>6,36e+008</d>
<d>1,13e+009</d>
<d>7e+008</d>
<d>2,4e+009</d>
<d>2,31e+009</d>
<d>3,48e+009</d>
<d>4,85e+008</d>
<d>1,31e+009</d>
<d>2,23e+009</d>
<d>2,33e+009</d>
<d>2,08e+009</d>
<d>1,17e+009</d>
<d>1,67e+009</d>
<d>1,15e+009</d>
<d>1,53e+009</d>
<d>1,66e+009</d>
<d>1,69e+009</d>
<d>1,21e+009</d>
<d>4,86e+009</d>
<d>1,67e+009</d>
</Subcolumn>
</YColumn>
<YColumn Width="160" Decimals="15" Subcolumns="1">
<Title>PIK3CA<SUP>Tie2CreER </SUP>HO</Title>
<Subcolumn></Subcolumn>
</YColumn>
</Table>
<Table ID="Table2" XFormat="none" TableType="OneWay" EVFormat="AsteriskAfterNumber">
<Title>5-oxo-L-Proline</Title>
<YColumn Width="103" Decimals="2" Subcolumns="1">
<Title><TextAlign align="Center"><I>PIK3CA</I><SUP><I>WT</I></SUP></TextAlign></Title>
<Subcolumn>
<d>7,44e+007</d>
<d>5,25e+007</d>
<d>6,55e+007</d>
<d>7,15e+007</d>
<d>8,36e+007</d>
<d>7,47e+007</d>
<d>8,07e+007</d>
<d>5,29e+007</d>
<d>1,13e+008</d>
<d>6,38e+007</d>
<d>6,96e+007</d>
<d>4,93e+007</d>
<d>7,07e+007</d>
<d>5,9e+007</d>
<d>6,98e+007</d>
<d>4,57e+007</d>
<d>5,67e+007</d>
<d>6,52e+007</d>
<d>6,16e+007</d>
<d>7,41e+007</d>
<d>4,88e+007</d>
</Subcolumn>
</YColumn>
<YColumn Width="149" Decimals="2" Subcolumns="1">
<Title><TextAlign align="Center"><I>PIK3CA</I><SUP><I>Tie2CreER</I></SUP></TextAlign></Title>
<Subcolumn>
<d>1,53e+008</d>
<d>9,71e+007</d>
<d>1,19e+008</d>
<d>1,22e+008</d>
<d>6,39e+007</d>
<d>6,25e+007</d>
<d>6,12e+007</d>
<d>1,25e+008</d>
<d>1,15e+008</d>
<d>1,05e+008</d>
<d>1,17e+008</d>
<d>6,4e+007</d>
<d>7,52e+007</d>
<d>8,38e+007</d>
<d>6,46e+007</d>
<d>6,07e+007</d>
<d>8,18e+007</d>
<d>5,88e+007</d>
<d>1,3e+008</d>
<d>5,69e+007</d>
<d>7,35e+007</d>
</Subcolumn>
</YColumn>
</Table>
<Table ID="Table4" XFormat="none" TableType="OneWay" EVFormat="AsteriskAfterNumber">
<Title>acetyl-aspartate (N)</Title>
<YColumn Width="93" Decimals="2" Subcolumns="1">
<Title><TextAlign align="Center">PIK3CA<SUP>WT</SUP></TextAlign></Title>
<Subcolumn>
<d>2,59e+007</d>
<d>2,27e+007</d>
<d>2,84e+007</d>
<d>2,73e+007</d>
<d>3,95e+007</d>
<d>3,25e+007</d>
<d>3,71e+007</d>
<d>2,05e+007</d>
<d>1,86e+007</d>
<d>3,31e+007</d>
<d>3,49e+007</d>
<d>2,85e+007</d>
<d>4,27e+007</d>
<d>3,93e+007</d>
<d>3,94e+007</d>
<d>2,96e+007</d>
<d>3,57e+007</d>
<d>2,9e+007</d>
<d>2,35e+007</d>
<d>3,33e+007</d>
<d>2,51e+007</d>
</Subcolumn>
</YColumn>
<YColumn Width="133" Decimals="2" Subcolumns="1">
<Title><TextAlign align="Center">PIK3CA<SUP>Tie2CreER</SUP></TextAlign></Title>
<Subcolumn>
<d>6,73e+007</d>
<d>4,35e+007</d>
<d>3,88e+007</d>
<d>3,56e+007</d>
<d>2,66e+007</d>
<d>3,19e+007</d>
<d>1,97e+007</d>
<d>3,55e+007</d>
<d>4,97e+007</d>
<d>3,32e+007</d>
<d>3,7e+007</d>
<d>3,16e+007</d>
<d>3,84e+007</d>
<d>2,19e+007</d>
<d>3,57e+007</d>
<d>2,63e+007</d>
<d>4,01e+007</d>
<d>2,91e+007</d>
<d>3,07e+007</d>
<d>3,07e+007</d>
<d>4,74e+007</d>
</Subcolumn>
</YColumn>
</Table>
<Table ID="Table5" XFormat="none" TableType="OneWay" EVFormat="AsteriskAfterNumber">
<Title>acetyl-carnitine</Title>
<YColumn Width="93" Decimals="2" Subcolumns="1">
<Title><TextAlign align="Center"><I>PIK3CA</I><SUP><I>WT</I></SUP></TextAlign></Title>
<Subcolumn>
<d>5,16e+008</d>
<d>6,08e+008</d>
<d>1,58e+009</d>
<d>1,55e+009</d>
<d>1,46e+009</d>
<d>2,18e+009</d>
<d>1,76e+009</d>
<d>1,45e+009</d>
<d>2,33e+009</d>
<d>1,97e+009</d>
<d>2,07e+009</d>
<d>1,09e+009</d>
<d>1,09e+009</d>
<d>7,62e+008</d>
<d>9,06e+008</d>
<d>8,86e+008</d>
<d>1,26e+009</d>
<d>1,91e+009</d>
<d>1,44e+009</d>
<d>1,57e+009</d>
<d>8,63e+008</d>
</Subcolumn>
</YColumn>
<YColumn Width="133" Decimals="2" Subcolumns="1">
<Title><TextAlign align="Center"><I>PIK3CA</I><SUP><I>Tie2CreER</I></SUP></TextAlign></Title>
<Subcolumn>
<d>2,02e+009</d>
<d>1,43e+009</d>
<d>1,32e+009</d>
<d>9,89e+008</d>
<d>1,63e+009</d>
<d>1,77e+009</d>
<d>1,57e+009</d>
<d>1,87e+009</d>
<d>2,08e+009</d>
<d>2,05e+009</d>
<d>2,09e+009</d>
<d>1,54e+009</d>
<d>2,13e+009</d>
<d>2,7e+009</d>
<d>3,46e+009</d>
<d>2,15e+009</d>
<d>1,3e+009</d>
<d>1,56e+009</d>
<d>2,28e+009</d>
<d>1,04e+009</d>
<d>2,3e+009</d>
</Subcolumn>
</YColumn>
</Table>
<Table ID="Table6" XFormat="none" TableType="OneWay" EVFormat="AsteriskAfterNumber">
<Title>acetyl-glutamine</Title>
<YColumn Width="81" Decimals="2" Subcolumns="1">
<Title><TextAlign align="Center">PIK3CA<SUP>WT</SUP></TextAlign></Title>
<Subcolumn>
<d>1,38e+007</d>
<d>1,33e+007</d>
<d>1,28e+007</d>
<d>1,74e+007</d>
<d>2,42e+007</d>
<d>1,99e+007</d>
<d>1,77e+007</d>
<d>1,1e+007</d>
<d>1,39e+008</d>
<d>2,19e+007</d>
<d>5,01e+007</d>
<d>3,24e+007</d>
<d>2,73e+007</d>
<d>2,06e+007</d>
<d>2,17e+007</d>
<d>3,19e+007</d>
<d>2,59e+007</d>
<d>1,82e+007</d>
<d>1,81e+007</d>
<d>1,58e+007</d>
<d>1,15e+007</d>
</Subcolumn>
</YColumn>
<YColumn Width="111" Decimals="2" Subcolumns="1">
<Title><TextAlign align="Center">PIK3CA<SUP>Tie2CreER</SUP></TextAlign></Title>
<Subcolumn>
<d>2,16e+008</d>
<d>1,26e+008</d>
<d>1,92e+007</d>
<d>2,3e+007</d>
<d>1,45e+007</d>
<d>1,84e+007</d>
<d>8490000</d>
<d>2,47e+007</d>
<d>4,45e+007</d>
<d>2,06e+007</d>
<d>3,28e+007</d>
<d>2,96e+007</d>
<d>2,58e+007</d>
<d>2,4e+007</d>
<d>2,06e+007</d>
<d>1,66e+007</d>
<d>1,92e+007</d>
<d>1,76e+007</d>
<d>5,56e+007</d>
<d>1,93e+007</d>
<d>2,91e+007</d>
</Subcolumn>
</YColumn>
</Table>
<Table ID="Table7" XFormat="none" TableType="OneWay" EVFormat="AsteriskAfterNumber">
<Title>acetyl-lysine</Title>
<YColumn Width="93" Decimals="2" Subcolumns="1">
<Title><TextAlign align="Center">PIK3CA<SUP>WT</SUP></TextAlign></Title>
<Subcolumn>
<d>1,41e+007</d>
<d>1,82e+007</d>
<d>2,21e+007</d>
<d>1,89e+007</d>
<d>2,7e+007</d>
<d>2,07e+007</d>
<d>2,05e+007</d>
<d>1,82e+007</d>
<d></d>
<d>2,36e+007</d>
<d>2,2e+007</d>
<d>1,87e+007</d>
<d>2,42e+007</d>
<d>2,64e+007</d>
<d>2,14e+007</d>
<d>2,26e+007</d>
<d>2,09e+007</d>
<d>2,21e+007</d>
<d>1,84e+007</d>
<d>2,39e+007</d>
<d>1,58e+007</d>
</Subcolumn>
</YColumn>
<YColumn Width="133" Decimals="2" Subcolumns="1">
<Title><TextAlign align="Center">PIK3CA<SUP>Tie2CreER</SUP></TextAlign></Title>
<Subcolumn>
<d>4,31e+007</d>
<d>4,21e+007</d>
<d>2,63e+007</d>
<d>3,36e+007</d>
<d>2,18e+007</d>
<d>2,32e+007</d>
<d>1,65e+007</d>
<d>2,94e+007</d>
<d>3,88e+007</d>
<d>2,31e+007</d>
<d>4,78e+007</d>
<d>2,48e+007</d>
<d>3,25e+007</d>
<d>3,02e+007</d>
<d>2,2e+007</d>
<d>1,88e+007</d>
<d>2,24e+007</d>
<d>2,24e+007</d>
<d>3,49e+007</d>
<d>2,23e+007</d>
<d>2,61e+007</d>
</Subcolumn>
</YColumn>
</Table>
<Table ID="Table8" XFormat="none" TableType="OneWay" EVFormat="AsteriskAfterNumber">
<Title>Adenine</Title>
<YColumn Width="98" Decimals="2" Subcolumns="1">
<Title><TextAlign align="Center">PIK3CA<SUP>WT</SUP></TextAlign></Title>
<Subcolumn>
<d>5640000</d>
<d>3540000</d>
<d>3700000</d>
<d>3830000</d>
<d>3980000</d>
<d>6180000</d>
<d>4260000</d>
<d>2630000</d>
<d>6070000</d>
<d>3210000</d>
<d>3150000</d>
<d>3720000</d>
<d>4430000</d>
<d>3560000</d>
<d>5150000</d>
<d>2550000</d>
<d>5160000</d>
<d>4910000</d>
<d>5490000</d>
<d>2450000</d>
<d>1480000</d>
</Subcolumn>
</YColumn>
<YColumn Width="133" Decimals="2" Subcolumns="1">
<Title><TextAlign align="Center">PIK3CA<SUP>Tie2CreER</SUP></TextAlign></Title>
<Subcolumn>
<d>8310000</d>
<d>4910000</d>
<d>1520000</d>
<d>6630000</d>
<d>3920000</d>
<d>5100000</d>
<d>2510000</d>
<d>4080000</d>
<d>1,27e+007</d>
<d>3380000</d>
<d>6200000</d>
<d>2780000</d>
<d>6390000</d>
<d>3670000</d>
<d>5470000</d>
<d>3660000</d>
<d>3260000</d>
<d>4460000</d>
<d>4700000</d>
<d>4710000</d>
<d>6420000</d>
</Subcolumn>
</YColumn>
</Table>
<Table ID="Table9" XFormat="none" TableType="OneWay" EVFormat="AsteriskAfterNumber">
<Title>ADP</Title>
<YColumn Width="81" Decimals="2" Subcolumns="1">
<Title><TextAlign align="Center">PIK3CA<SUP>WT</SUP></TextAlign></Title>
<Subcolumn>
<d>6480000</d>
<d>252000</d>
<d>5790000</d>
<d>5050000</d>
<d>2970000</d>
<d>1270000</d>
<d>1320000</d>
<d>2680000</d>
<d>336000</d>
<d>386000</d>
<d>4900000</d>
<d>3130000</d>
<d>82500</d>
<d>1380000</d>
<d>865000</d>
<d>404000</d>
<d>1790000</d>
<d>3240000</d>
<d>569000</d>
<d>3180000</d>
<d>1670000</d>
</Subcolumn>
</YColumn>
<YColumn Width="111" Decimals="2" Subcolumns="1">
<Title><TextAlign align="Center">PIK3CA<SUP>Tie2CreER</SUP></TextAlign></Title>
<Subcolumn>
<d>2340000</d>
<d>1180000</d>
<d>3410000</d>
<d>3570000</d>
<d>1660000</d>
<d>2260000</d>
<d>831000</d>
<d>902000</d>
<d>220000</d>
<d>1100000</d>
<d>554000</d>
<d>1600000</d>
<d>729000</d>
<d>246000</d>
<d>3280000</d>
<d>1900000</d>
<d>1870000</d>
<d>1090000</d>
<d>805000</d>
<d>4770000</d>
<d>2150000</d>
</Subcolumn>
</YColumn>
</Table>
<Table ID="Table10" XFormat="none" TableType="OneWay" EVFormat="AsteriskAfterNumber">
<Title>aKG</Title>
<YColumn Width="81" Decimals="2" Subcolumns="1">
<Title><TextAlign align="Center">PIK3CA<SUP>WT</SUP></TextAlign></Title>
<Subcolumn>
<d>3,84e+007</d>
<d>5,21e+007</d>
<d>1,04e+008</d>
<d>9,13e+007</d>
<d>9,61e+007</d>
<d>2,18e+008</d>
<d>7,97e+007</d>
<d>5,19e+007</d>
<d>5,88e+007</d>
<d>1,11e+008</d>
<d>8,29e+007</d>
<d>2,12e+007</d>
<d>7,02e+007</d>
<d>5,2e+007</d>
<d>2,29e+007</d>
<d>6,38e+007</d>
<d>3,07e+007</d>
<d>1,01e+008</d>
<d>1,12e+008</d>
<d>8,79e+007</d>
<d>1,77e+007</d>
</Subcolumn>
</YColumn>
<YColumn Width="111" Decimals="2" Subcolumns="1">
<Title><TextAlign align="Center">PIK3CA<SUP>Tie2CreER</SUP></TextAlign></Title>
<Subcolumn>
<d>7,09e+007</d>
<d>3,94e+007</d>
<d>8,91e+007</d>
<d>7,96e+007</d>
<d>1,78e+007</d>
<d>9,33e+007</d>
<d>1,5e+007</d>
<d>5,35e+007</d>
<d>8,08e+007</d>
<d>7e+007</d>
<d>7,83e+007</d>
<d>1,13e+008</d>
<d>9,64e+007</d>
<d>5,49e+007</d>
<d>1,08e+008</d>
<d>3,4e+007</d>
<d>4,26e+007</d>
<d>8,67e+007</d>
<d>8,97e+007</d>
<d>1,56e+007</d>
<d>1,21e+008</d>
</Subcolumn>
</YColumn>
</Table>
<Table ID="Table11" XFormat="none" TableType="OneWay" EVFormat="AsteriskAfterNumber">
<Title>AMP</Title>
<YColumn Width="81" Decimals="2" Subcolumns="1">
<Title><TextAlign align="Center">PIK3CA<SUP>WT</SUP></TextAlign></Title>
<Subcolumn>
<d>1,84e+007</d>
<d>1160000</d>
<d>1,15e+007</d>
<d>2,17e+007</d>
<d>4430000</d>
<d>2730000</d>
<d>1490000</d>
<d>623000</d>
<d>1580000</d>
<d>919000</d>
<d>1,49e+007</d>
<d>1,41e+007</d>
<d>1,23e+007</d>
<d>1770000</d>
<d>1510000</d>
<d>1240000</d>
<d>9500000</d>
<d>6470000</d>
<d>1430000</d>
<d>1990000</d>
<d>2640000</d>
</Subcolumn>
</YColumn>
<YColumn Width="111" Decimals="2" Subcolumns="1">
<Title><TextAlign align="Center">PIK3CA<SUP>Tie2CreER</SUP></TextAlign></Title>
<Subcolumn>
<d>6190000</d>
<d>9010000</d>
<d>1,07e+007</d>
<d>1,27e+007</d>
<d>5270000</d>
<d>7770000</d>
<d>2920000</d>
<d>2060000</d>
<d>1970000</d>
<d>2590000</d>
<d>3440000</d>
<d>2310000</d>
<d>1030000</d>
<d>2140000</d>
<d>9270000</d>
<d>6890000</d>
<d>1970000</d>
<d>3870000</d>
<d>4600000</d>
<d>3,04e+007</d>
<d>3280000</d>
</Subcolumn>
</YColumn>
</Table>
<Table ID="Table12" XFormat="none" TableType="OneWay" EVFormat="AsteriskAfterNumber">
<Title>Arachidonic acid</Title>
<YColumn Width="81" Decimals="2" Subcolumns="1">
<Title><TextAlign align="Center">PIK3CA<SUP>WT</SUP></TextAlign></Title>
<Subcolumn>
<d>3,73e+007</d>
<d>9,08e+007</d>
<d>1,05e+008</d>
<d>8,77e+007</d>
<d>1,03e+008</d>
<d>1,05e+008</d>
<d>8,09e+007</d>
<d>5,96e+007</d>
<d>6,53e+007</d>
<d>3,49e+007</d>
<d>6,59e+007</d>
<d>4,44e+007</d>
<d>6,22e+007</d>
<d>5,68e+007</d>
<d>6,3e+007</d>
<d>4,31e+007</d>
<d>6,31e+007</d>
<d>8,95e+007</d>
<d>8,16e+007</d>
<d>8,2e+007</d>
<d>4,62e+007</d>
</Subcolumn>
</YColumn>
<YColumn Width="111" Decimals="2" Subcolumns="1">
<Title><TextAlign align="Center">PIK3CA<SUP>Tie2CreER</SUP></TextAlign></Title>
<Subcolumn>
<d>9,14e+007</d>
<d>6,14e+007</d>
<d>1,08e+008</d>
<d>9,34e+007</d>
<d>1,17e+008</d>
<d>7,58e+007</d>
<d>1,22e+008</d>
<d>6,66e+007</d>
<d>7,86e+007</d>
<d>1,17e+008</d>
<d>9,05e+007</d>
<d>1,14e+008</d>
<d>4,2e+007</d>
<d>5,21e+007</d>
<d>6,53e+007</d>
<d>4,99e+007</d>
<d>6,45e+007</d>
<d>4,94e+007</d>
<d>4,01e+007</d>
<d>4,6e+007</d>
<d>3,07e+007</d>
</Subcolumn>
</YColumn>
</Table>
<Table ID="Table13" XFormat="none" TableType="OneWay" EVFormat="AsteriskAfterNumber">
<Title>Arginine</Title>
<YColumn Width="93" Decimals="2" Subcolumns="1">
<Title><TextAlign align="Center"><I>PIK3CA</I><SUP><I>WT</I></SUP></TextAlign></Title>
<Subcolumn>
<d>3,57e+008</d>
<d>4,94e+008</d>
<d>4,97e+008</d>
<d>2,66e+008</d>
<d>5,02e+008</d>
<d>3,91e+008</d>
<d>6,11e+008</d>
<d>4,5e+008</d>
<d>6,54e+008</d>
<d>4,87e+008</d>
<d>5,03e+008</d>
<d>4,37e+008</d>
<d>6e+008</d>
<d>6,28e+008</d>
<d>6,41e+008</d>
<d>4,07e+008</d>
<d>4,85e+008</d>
<d>5,83e+008</d>
<d>4,71e+008</d>
<d>4,83e+008</d>
<d>5,11e+008</d>
</Subcolumn>
</YColumn>
<YColumn Width="133" Decimals="2" Subcolumns="1">
<Title><TextAlign align="Center"><I>PIK3CA</I><SUP><I>Tie2CreER</I></SUP></TextAlign></Title>
<Subcolumn>
<d>6,36e+008</d>
<d>8,64e+008</d>
<d>5,31e+008</d>
<d>8,61e+008</d>
<d>5,11e+008</d>
<d>5,19e+008</d>
<d>3,79e+008</d>
<d>6,72e+008</d>
<d>7,92e+008</d>
<d>5,11e+008</d>
<d>6,09e+008</d>
<d>3,18e+008</d>
<d>8,16e+008</d>
<d>7,14e+008</d>
<d>6,93e+008</d>
<d>8e+008</d>
<d>4,54e+008</d>
<d>5,94e+008</d>
<d>6,71e+008</d>
<d>3,97e+008</d>
<d>6,21e+008</d>
</Subcolumn>
</YColumn>
</Table>
<Table ID="Table14" XFormat="none" TableType="OneWay" EVFormat="AsteriskAfterNumber">
<Title>Asparagine</Title>
<YColumn Width="81" Decimals="2" Subcolumns="1">
<Title><TextAlign align="Center">PIK3CA<SUP>WT</SUP></TextAlign></Title>
<Subcolumn>
<d>4,73e+007</d>
<d>2,74e+007</d>
<d>3,94e+007</d>
<d>2,37e+007</d>
<d>3,3e+007</d>
<d>5,34e+007</d>
<d>4,79e+007</d>
<d>3,93e+007</d>
<d>3,96e+007</d>
<d>4,22e+007</d>
<d>3,42e+007</d>
<d>2,75e+007</d>
<d>4,44e+007</d>
<d>3,63e+007</d>
<d>4,52e+007</d>
<d>2,96e+007</d>
<d>3,89e+007</d>
<d>3,93e+007</d>
<d>3,11e+007</d>
<d>4e+007</d>
<d>3,65e+007</d>
</Subcolumn>
</YColumn>
<YColumn Width="111" Decimals="2" Subcolumns="1">
<Title><TextAlign align="Center">PIK3CA<SUP>Tie2CreER</SUP></TextAlign></Title>
<Subcolumn>
<d>8,62e+007</d>
<d>5,9e+007</d>
<d>4,18e+007</d>
<d>5,04e+007</d>
<d>3,35e+007</d>
<d>3,41e+007</d>
<d>2,63e+007</d>
<d>3,57e+007</d>
<d>6,05e+007</d>
<d>3,35e+007</d>
<d>3,8e+007</d>
<d>2,9e+007</d>
<d>4,1e+007</d>
<d>4,06e+007</d>
<d>3,88e+007</d>
<d>4,01e+007</d>
<d>2,82e+007</d>
<d>3,02e+007</d>
<d>5,68e+007</d>
<d>3,09e+007</d>
<d>5e+007</d>
</Subcolumn>
</YColumn>
</Table>
<Table ID="Table15" XFormat="none" TableType="OneWay" EVFormat="AsteriskAfterNumber">
<Title>Aspartate</Title>
<YColumn Width="98" Decimals="2" Subcolumns="1">
<Title><TextAlign align="Center">PIK3CA<SUP>WT</SUP></TextAlign></Title>
<Subcolumn>
<d>7,58e+007</d>
<d>4,28e+007</d>
<d>4,66e+007</d>
<d>4,26e+007</d>
<d>2,95e+007</d>
<d>5,94e+007</d>
<d>8,41e+007</d>
<d>5790000</d>
<d>6,48e+007</d>
<d>5,46e+007</d>
<d>3,35e+008</d>
<d>2,71e+008</d>
<d>4,11e+008</d>
<d>2,19e+008</d>
<d>3,18e+008</d>
<d>7,43e+007</d>
<d>3,18e+008</d>
<d>2,01e+008</d>
<d>4,16e+008</d>
<d>1,49e+007</d>
<d>8380000</d>
</Subcolumn>
</YColumn>
<YColumn Width="133" Decimals="2" Subcolumns="1">
<Title><TextAlign align="Center">PIK3CA<SUP>Tie2CreER</SUP></TextAlign></Title>
<Subcolumn>
<d>9,4e+007</d>
<d>8,28e+007</d>
<d>260000</d>
<d>5,99e+007</d>
<d>4,72e+007</d>
<d>3,44e+007</d>
<d>1,43e+007</d>
<d>2,55e+007</d>
<d>3,86e+007</d>
<d>4,88e+007</d>
<d>5,29e+007</d>
<d>9640000</d>
<d>3,72e+007</d>
<d>2,36e+007</d>
<d>6,97e+007</d>
<d>4,91e+007</d>
<d>3,24e+008</d>
<d>1,75e+008</d>
<d>1,68e+008</d>
<d>1,48e+007</d>
<d>6090000</d>
</Subcolumn>
</YColumn>
</Table>
<Table ID="Table16" XFormat="none" TableType="OneWay" EVFormat="AsteriskAfterNumber">
<Title>ATP</Title>
<YColumn Width="81" Decimals="2" Subcolumns="1">
<Title><TextAlign align="Center">PIK3CA<SUP>WT</SUP></TextAlign></Title>
<Subcolumn>
<d>2860000</d>
<d>202000</d>
<d>2140000</d>
<d>2020000</d>
<d>2980000</d>
<d>649000</d>
<d>376000</d>
<d>210000</d>
<d>135000</d>
<d>134000</d>
<d>4780000</d>
<d>1820000</d>
<d>1300000</d>
<d>1080000</d>
<d>458000</d>
<d>26400</d>
<d>401000</d>
<d>239000</d>
<d>19800</d>
<d>420000</d>
<d>1100000</d>
</Subcolumn>
</YColumn>
<YColumn Width="111" Decimals="2" Subcolumns="1">
<Title><TextAlign align="Center">PIK3CA<SUP>Tie2CreER</SUP></TextAlign></Title>
<Subcolumn>
<d>634000</d>
<d>31600</d>
<d>2300000</d>
<d>1140000</d>
<d>653000</d>
<d>1070000</d>
<d>232000</d>
<d>1180000</d>
<d>211000</d>
<d>143000</d>
<d>357000</d>
<d>311000</d>
<d>301000</d>
<d>669000</d>
<d>1410000</d>
<d>1190000</d>
<d>1350000</d>
<d>312000</d>
<d>857000</d>
<d>1260000</d>
<d>379000</d>
</Subcolumn>
</YColumn>
</Table>
<Table ID="Table47" XFormat="none" TableType="OneWay" EVFormat="AsteriskAfterNumber">
<Title>Betaine</Title>
<YColumn Width="93" Decimals="2" Subcolumns="1">
<Title><TextAlign align="Center">PIK3CA<SUP>WT</SUP></TextAlign></Title>
<Subcolumn>
<d>8,83e+009</d>
<d>2,74e+009</d>
<d>4,19e+009</d>
<d>3,2e+009</d>
<d>5,29e+009</d>
<d>7,37e+009</d>
<d>4,23e+009</d>
<d>3,14e+009</d>
<d>6,02e+009</d>
<d>7,1e+009</d>
<d>5,08e+009</d>
<d>3,38e+009</d>
<d>5,94e+009</d>
<d>5,88e+009</d>
<d>4,32e+009</d>
<d>4,52e+009</d>
<d>2,53e+009</d>
<d>7,35e+009</d>
<d>5,97e+009</d>
<d>8,52e+009</d>
<d>3,1e+009</d>
</Subcolumn>
</YColumn>
<YColumn Width="133" Decimals="2" Subcolumns="1">
<Title><TextAlign align="Center">PIK3CA<SUP>Tie2CreER</SUP></TextAlign></Title>
<Subcolumn>
<d>7,24e+009</d>
<d>5,26e+009</d>
<d>5,9e+009</d>
<d>6,63e+009</d>
<d>3,37e+009</d>
<d>4,62e+009</d>
<d>3,07e+009</d>
<d>5,91e+009</d>
<d>8,45e+009</d>
<d>4,41e+009</d>
<d>5,38e+009</d>
<d>4,13e+009</d>
<d>6,58e+009</d>
<d>8,22e+009</d>
<d>7,44e+009</d>
<d>5,11e+009</d>
<d>8,12e+009</d>
<d>5,18e+009</d>
<d>7,16e+009</d>
<d>4,88e+009</d>
<d>6,75e+009</d>
</Subcolumn>
</YColumn>
</Table>
<Table ID="Table50" XFormat="none" TableType="OneWay" EVFormat="AsteriskAfterNumber">
<Title>Butyric acid</Title>
<YColumn Width="81" Decimals="2" Subcolumns="1">
<Title><TextAlign align="Center">PIK3CA<SUP>WT</SUP></TextAlign></Title>
<Subcolumn>
<d>4880000</d>
<d>3780000</d>
<d>6380000</d>
<d>6080000</d>
<d>4260000</d>
<d>7060000</d>
<d>3990000</d>
<d>3480000</d>
<d>7790000</d>
<d>4610000</d>
<d>4830000</d>
<d>5370000</d>
<d>4780000</d>
<d>6850000</d>
<d>7600000</d>
<d>3970000</d>
<d>3870000</d>
<d>5850000</d>
<d>7610000</d>
<d>7490000</d>
<d>3530000</d>
</Subcolumn>
</YColumn>
<YColumn Width="111" Decimals="2" Subcolumns="1">
<Title><TextAlign align="Center">PIK3CA<SUP>Tie2CreER</SUP></TextAlign></Title>
<Subcolumn>
<d>1,11e+007</d>
<d>1,01e+007</d>
<d>5690000</d>
<d>5250000</d>
<d>3550000</d>
<d>4510000</d>
<d>5100000</d>
<d>4350000</d>
<d>1,27e+007</d>
<d>5240000</d>
<d>8010000</d>
<d>4660000</d>
<d>7290000</d>
<d>5680000</d>
<d>6360000</d>
<d>5550000</d>
<d>4730000</d>
<d>4630000</d>
<d>5440000</d>
<d>3870000</d>
<d>6980000</d>
</Subcolumn>
</YColumn>
</Table>
<Table ID="Table53" XFormat="none" TableType="OneWay" EVFormat="AsteriskAfterNumber">
<Title>Butyryl-carnitine</Title>
<YColumn Width="98" Decimals="2" Subcolumns="1">
<Title><TextAlign align="Center">PIK3CA<SUP>WT</SUP></TextAlign></Title>
<Subcolumn>
<d>9110000</d>
<d>8760000</d>
<d>1,41e+007</d>
<d>1,39e+007</d>
<d>1,82e+007</d>
<d>2,2e+007</d>
<d>2,34e+007</d>
<d>1,47e+007</d>
<d></d>
<d>3,59e+007</d>
<d>1,46e+007</d>
<d>7080000</d>
<d>2,21e+007</d>
<d>1,86e+007</d>
<d>7540000</d>
<d>1,37e+007</d>
<d>1,09e+007</d>
<d>2,32e+007</d>
<d>2,06e+007</d>
<d>1,55e+007</d>
<d>7710000</d>
</Subcolumn>
</YColumn>
<YColumn Width="133" Decimals="2" Subcolumns="1">
<Title><TextAlign align="Center">PIK3CA<SUP>Tie2CreER</SUP></TextAlign></Title>
<Subcolumn>
<d>3,81e+008</d>
<d>3,08e+008</d>
<d>2,3e+007</d>
<d>1,71e+007</d>
<d>1,23e+007</d>
<d>2,45e+007</d>
<d>8210000</d>
<d>4,81e+007</d>
<d>7,54e+007</d>
<d>2,51e+007</d>
<d>6,13e+007</d>
<d>1,72e+007</d>
<d>5,24e+007</d>
<d>5,13e+007</d>
<d>4,36e+007</d>
<d>1,79e+007</d>
<d>3,69e+007</d>
<d>1,85e+007</d>
<d>5,65e+007</d>
<d>6780000</d>
<d>4,48e+007</d>
</Subcolumn>
</YColumn>
</Table>
<Table ID="Table56" XFormat="none" TableType="OneWay" EVFormat="AsteriskAfterNumber">
<Title>carnitine</Title>
<YColumn Width="81" Decimals="2" Subcolumns="1">
<Title><TextAlign align="Center">PIK3CA<SUP>WT</SUP></TextAlign></Title>
<Subcolumn>
<d>2,83e+009</d>
<d>1,2e+009</d>
<d>1,38e+009</d>
<d>1,62e+009</d>
<d>2,44e+009</d>
<d>2e+009</d>
<d>1,93e+009</d>
<d>1,41e+009</d>
<d>3,87e+009</d>
<d>2,87e+009</d>
<d>1,58e+009</d>
<d>9,89e+008</d>
<d>2,1e+009</d>
<d>1,5e+009</d>
<d>9,62e+008</d>
<d>2,07e+009</d>
<d>1,49e+009</d>
<d>1,04e+009</d>
<d>8,17e+008</d>
<d>1,05e+009</d>
<d>1,22e+009</d>
</Subcolumn>
</YColumn>
<YColumn Width="111" Decimals="2" Subcolumns="1">
<Title><TextAlign align="Center">PIK3CA<SUP>Tie2CreER</SUP></TextAlign></Title>
<Subcolumn>
<d>4,16e+009</d>
<d>3,68e+009</d>
<d>1,8e+009</d>
<d>2,18e+009</d>
<d>1,82e+009</d>
<d>1,11e+009</d>
<d>1,07e+009</d>
<d>2,71e+009</d>
<d>2,19e+009</d>
<d>1,54e+009</d>
<d>2,25e+009</d>
<d>1,14e+009</d>
<d>1,96e+009</d>
<d>1,53e+009</d>
<d>3,17e+009</d>
<d>2,06e+009</d>
<d>1,55e+009</d>
<d>1,86e+009</d>
<d>1,81e+009</d>
<d>5,57e+008</d>
<d>2,5e+009</d>
</Subcolumn>
</YColumn>
</Table>
<Table ID="Table59" XFormat="none" TableType="OneWay" EVFormat="AsteriskAfterNumber">
<Title>Carnosine</Title>
<YColumn Width="81" Decimals="2" Subcolumns="1">
<Title><TextAlign align="Center">PIK3CA<SUP>WT</SUP></TextAlign></Title>
<Subcolumn>
<d>1630000</d>
<d>1960000</d>
<d>2380000</d>
<d>1910000</d>
<d>2440000</d>
<d>3330000</d>
<d>1860000</d>
<d>1290000</d>
<d>3580000</d>
<d>1020000</d>
<d>1950000</d>
<d>1490000</d>
<d>2340000</d>
<d>2490000</d>
<d>3360000</d>
<d>1870000</d>
<d>3060000</d>
<d>2520000</d>
<d>2010000</d>
<d>2450000</d>
<d>3040000</d>
</Subcolumn>
</YColumn>
<YColumn Width="111" Decimals="2" Subcolumns="1">
<Title><TextAlign align="Center">PIK3CA<SUP>Tie2CreER</SUP></TextAlign></Title>
<Subcolumn>
<d>1,31e+007</d>
<d>3880000</d>
<d>3170000</d>
<d>3260000</d>
<d>3850000</d>
<d>2540000</d>
<d>2890000</d>
<d>2470000</d>
<d>1420000</d>
<d>3570000</d>
<d>2240000</d>
<d>1540000</d>
<d>2760000</d>
<d>1450000</d>
<d>1630000</d>
<d>1040000</d>
<d>904000</d>
<d>1060000</d>
<d>1880000</d>
<d>3810000</d>
<d>1870000</d>
</Subcolumn>
</YColumn>
</Table>
<Table ID="Table62" XFormat="none" TableType="OneWay" EVFormat="AsteriskAfterNumber">
<Title>cis-aconitate</Title>
<YColumn Width="81" Decimals="2" Subcolumns="1">
<Title><TextAlign align="Center">PIK3CA<SUP>WT</SUP></TextAlign></Title>
<Subcolumn>
<d>1,04e+008</d>
<d>1,38e+008</d>
<d>2,08e+008</d>
<d>1,5e+008</d>
<d>1,7e+008</d>
<d>1,91e+008</d>
<d>1,75e+008</d>
<d>7,51e+007</d>
<d>6,43e+008</d>
<d>1,79e+008</d>
<d>1,75e+008</d>
<d>1,42e+008</d>
<d>1,77e+008</d>
<d>1,95e+008</d>
<d>1,63e+008</d>
<d>1,44e+008</d>
<d>1,86e+008</d>
<d>1,4e+008</d>
<d>1,51e+008</d>
<d>1,36e+008</d>
<d>1,23e+008</d>
</Subcolumn>
</YColumn>
<YColumn Width="111" Decimals="2" Subcolumns="1">
<Title><TextAlign align="Center">PIK3CA<SUP>Tie2CreER</SUP></TextAlign></Title>
<Subcolumn>
<d>8,49e+008</d>
<d>3,89e+008</d>
<d>2,19e+008</d>
<d>2,07e+008</d>
<d>1,29e+008</d>
<d>1,85e+008</d>
<d>9,84e+007</d>
<d>2,3e+008</d>
<d>2,54e+008</d>
<d>2,18e+008</d>
<d>2,7e+008</d>
<d>1,16e+008</d>
<d>1,89e+008</d>
<d>1,58e+008</d>
<d>1,58e+008</d>
<d>1,38e+008</d>
<d>1,4e+008</d>
<d>1,6e+008</d>
<d>2,14e+008</d>
<d>2,37e+008</d>
<d>1,87e+008</d>
</Subcolumn>
</YColumn>
</Table>
<Table ID="Table65" XFormat="none" TableType="OneWay" EVFormat="AsteriskAfterNumber">
<Title>Citrate</Title>
<YColumn Width="93" Decimals="2" Subcolumns="1">
<Title><TextAlign align="Center">PIK3CA<SUP>WT</SUP></TextAlign></Title>
<Subcolumn>
<d>1,17e+009</d>
<d>1,22e+009</d>
<d>1,29e+009</d>
<d>1,46e+009</d>
<d>1,72e+009</d>
<d>1,65e+009</d>
<d>1,46e+009</d>
<d>9,68e+008</d>
<d>3,21e+009</d>
<d>1,33e+009</d>
<d>1,38e+009</d>
<d>1,19e+009</d>
<d>1,43e+009</d>
<d>1,52e+009</d>
<d>1,37e+009</d>
<d>1,26e+009</d>
<d>1,48e+009</d>
<d>1,35e+009</d>
<d>1,34e+009</d>
<d>1,3e+009</d>
<d>1,04e+009</d>
</Subcolumn>
</YColumn>
<YColumn Width="133" Decimals="2" Subcolumns="1">
<Title><TextAlign align="Center">PIK3CA<SUP>Tie2CreER</SUP></TextAlign></Title>
<Subcolumn>
<d>3,91e+009</d>
<d>2,9e+009</d>
<d>1,47e+009</d>
<d>1,63e+009</d>
<d>1,41e+009</d>
<d>1,47e+009</d>
<d>1,03e+009</d>
<d>1,73e+009</d>
<d>1,92e+009</d>
<d>1,63e+009</d>
<d>2,02e+009</d>
<d>1,35e+009</d>
<d>1,64e+009</d>
<d>1,49e+009</d>
<d>1,46e+009</d>
<d>1,26e+009</d>
<d>1,43e+009</d>
<d>1,48e+009</d>
<d>1,7e+009</d>
<d>1,47e+009</d>
<d>1,41e+009</d>
</Subcolumn>
</YColumn>
</Table>
<Table ID="Table68" XFormat="none" TableType="OneWay" EVFormat="AsteriskAfterNumber">
<Title>Citrulline</Title>
<YColumn Width="81" Decimals="2" Subcolumns="1">
<Title><TextAlign align="Center">PIK3CA<SUP>WT</SUP></TextAlign></Title>
<Subcolumn>
<d>4,75e+008</d>
<d>3,59e+008</d>
<d>4,75e+008</d>
<d>3,45e+008</d>
<d>5,55e+008</d>
<d>4,75e+008</d>
<d>3,93e+008</d>
<d>4,61e+008</d>
<d>7,76e+008</d>
<d>5,18e+008</d>
<d>3,99e+008</d>
<d>2,6e+008</d>
<d>4,08e+008</d>
<d>5,06e+008</d>
<d>3,89e+008</d>
<d>4,24e+008</d>
<d>5,06e+008</d>
<d>4,85e+008</d>
<d>3,95e+008</d>
<d>2,89e+008</d>
<d>3,85e+008</d>
</Subcolumn>
</YColumn>
<YColumn Width="111" Decimals="2" Subcolumns="1">
<Title><TextAlign align="Center">PIK3CA<SUP>Tie2CreER</SUP></TextAlign></Title>
<Subcolumn>
<d>4,29e+008</d>
<d>6,42e+008</d>
<d>2,44e+008</d>
<d>6,2e+008</d>
<d>5,04e+008</d>
<d>4,54e+008</d>
<d>3e+008</d>
<d>5,06e+008</d>
<d>4,05e+008</d>
<d>5,46e+008</d>
<d>4,87e+008</d>
<d>4,52e+008</d>
<d>4,56e+008</d>
<d>4,43e+008</d>
<d>5,32e+008</d>
<d>3,93e+008</d>
<d>3,21e+008</d>
<d>4,27e+008</d>
<d>6,21e+008</d>
<d>3,65e+008</d>
<d>3,82e+008</d>
</Subcolumn>
</YColumn>
</Table>
<Table ID="Table71" XFormat="none" TableType="OneWay" EVFormat="AsteriskAfterNumber">
<Title>Corticosterone</Title>
<YColumn Width="81" Decimals="2" Subcolumns="1">
<Title><TextAlign align="Center">PIK3CA<SUP>WT</SUP></TextAlign></Title>
<Subcolumn>
<d>429000</d>
<d>1450000</d>
<d>2220000</d>
<d>1040000</d>
<d>1050000</d>
<d>1350000</d>
<d>3710000</d>
<d>1760000</d>
<d>1550000</d>
<d>453000</d>
<d>185000</d>
<d>400000</d>
<d>1020000</d>
<d>3600000</d>
<d>1700000</d>
<d>1440000</d>
<d>982000</d>
<d>1410000</d>
<d>1250000</d>
<d>1940000</d>
<d>447000</d>
</Subcolumn>
</YColumn>
<YColumn Width="111" Decimals="2" Subcolumns="1">
<Title><TextAlign align="Center">PIK3CA<SUP>Tie2CreER</SUP></TextAlign></Title>
<Subcolumn>
<d>2050000</d>
<d>1220000</d>
<d>1450000</d>
<d>1500000</d>
<d>2010000</d>
<d>689000</d>
<d>2640000</d>
<d>506000</d>
<d>209000</d>
<d>1160000</d>
<d>1650000</d>
<d>1070000</d>
<d>1380000</d>
<d>853000</d>
<d>67500</d>
<d>155000</d>
<d>914000</d>
<d>1280000</d>
<d>199000</d>
<d>1180000</d>
<d>1020000</d>
</Subcolumn>
</YColumn>
</Table>
<Table ID="Table74" XFormat="none" TableType="OneWay" EVFormat="AsteriskAfterNumber">
<Title>Creatine</Title>
<YColumn Width="81" Decimals="2" Subcolumns="1">
<Title><TextAlign align="Center">PIK3CA<SUP>WT</SUP></TextAlign></Title>
<Subcolumn>
<d>2,32e+007</d>
<d>3,16e+007</d>
<d>5,45e+007</d>
<d>4,76e+007</d>
<d>5,57e+007</d>
<d>7,31e+007</d>
<d>3,6e+007</d>
<d>3,6e+007</d>
<d>1,16e+008</d>
<d>4,78e+007</d>
<d>5,22e+007</d>
<d>4,53e+007</d>
<d>6,57e+007</d>
<d>5,79e+007</d>
<d>4,59e+007</d>
<d>3,19e+007</d>
<d>5,53e+007</d>
<d>5,64e+007</d>
<d>4,38e+007</d>
<d>6e+007</d>
<d>3,74e+007</d>
</Subcolumn>
</YColumn>
<YColumn Width="111" Decimals="2" Subcolumns="1">
<Title><TextAlign align="Center">PIK3CA<SUP>Tie2CreER</SUP></TextAlign></Title>
<Subcolumn>
<d>2,22e+008</d>
<d>1,21e+008</d>
<d>6,39e+007</d>
<d>4,79e+007</d>
<d>2,2e+007</d>
<d>4,66e+007</d>
<d>3,28e+007</d>
<d>5,22e+007</d>
<d>6,82e+007</d>
<d>3,85e+007</d>
<d>7,04e+007</d>
<d>5,3e+007</d>
<d>6,19e+007</d>
<d>5,64e+007</d>
<d>5,53e+007</d>
<d>4,04e+007</d>
<d>4,95e+007</d>
<d>5,15e+007</d>
<d>7,16e+007</d>
<d>4,48e+007</d>
<d>6,98e+007</d>
</Subcolumn>
</YColumn>
</Table>
<Table ID="Table77" XFormat="none" TableType="OneWay" EVFormat="AsteriskAfterNumber">
<Title>Creatinine</Title>
<YColumn Width="81" Decimals="2" Subcolumns="1">
<Title><TextAlign align="Center">PIK3CA<SUP>WT</SUP></TextAlign></Title>
<Subcolumn>
<d>3,8e+008</d>
<d>5,28e+008</d>
<d>6,06e+008</d>
<d>6,62e+008</d>
<d>8,58e+008</d>
<d>8,43e+008</d>
<d>8,01e+008</d>
<d>4,96e+008</d>
<d>2,28e+009</d>
<d>4,83e+008</d>
<d>5,9e+008</d>
<d>5,38e+008</d>
<d>8,16e+008</d>
<d>8,66e+008</d>
<d>7,62e+008</d>
<d>7,05e+008</d>
<d>7,3e+008</d>
<d>3,85e+008</d>
<d>3,49e+008</d>
<d>4,49e+008</d>
<d>5,9e+008</d>
</Subcolumn>
</YColumn>
<YColumn Width="111" Decimals="2" Subcolumns="1">
<Title><TextAlign align="Center">PIK3CA<SUP>Tie2CreER</SUP></TextAlign></Title>
<Subcolumn>
<d>5,04e+009</d>
<d>2,88e+009</d>
<d>6,72e+008</d>
<d>7,64e+008</d>
<d>6,72e+008</d>
<d>5,32e+008</d>
<d>5,37e+008</d>
<d>7,14e+008</d>
<d>7,82e+008</d>
<d>5,66e+008</d>
<d>1,24e+009</d>
<d>6,17e+008</d>
<d>6,48e+008</d>
<d>4,82e+008</d>
<d>6,07e+008</d>
<d>5,1e+008</d>
<d>4,85e+008</d>
<d>5,55e+008</d>
<d>6,19e+008</d>
<d>5,82e+008</d>
<d>8,08e+008</d>
</Subcolumn>
</YColumn>
</Table>
<Table ID="Table80" XFormat="none" TableType="OneWay" EVFormat="AsteriskAfterNumber">
<Title>Cystathionine</Title>
<YColumn Width="81" Decimals="2" Subcolumns="1">
<Title><TextAlign align="Center">PIK3CA<SUP>WT</SUP></TextAlign></Title>
<Subcolumn>
<d>59100</d>
<d>595000</d>
<d>0</d>
<d>146000</d>
<d>1240000</d>
<d>474000</d>
<d>455000</d>
<d>302000</d>
<d>5970000</d>
<d>883000</d>
<d>793000</d>
<d>391000</d>
<d>623000</d>
<d>872000</d>
<d>816000</d>
<d>1360000</d>
<d>1020000</d>
<d>209000</d>
<d>576000</d>
<d>1060000</d>
<d>679000</d>
</Subcolumn>
</YColumn>
<YColumn Width="111" Decimals="2" Subcolumns="1">
<Title><TextAlign align="Center">PIK3CA<SUP>Tie2CreER</SUP></TextAlign></Title>
<Subcolumn>
<d>4820000</d>
<d>6720000</d>
<d>822000</d>
<d>894000</d>
<d>712000</d>
<d>246000</d>
<d>47600</d>
<d>1720000</d>
<d>992000</d>
<d>647000</d>
<d>840000</d>
<d>297000</d>
<d>473000</d>
<d>1600000</d>
<d>301000</d>
<d>322000</d>
<d>138000</d>
<d>1220000</d>
<d>1530000</d>
<d>197000</d>
<d>586000</d>
</Subcolumn>
</YColumn>
</Table>
<Table ID="Table83" XFormat="none" TableType="OneWay" EVFormat="AsteriskAfterNumber">
<Title>Cysteinesulfinic acid</Title>
<YColumn Width="81" Decimals="2" Subcolumns="1">
<Title><TextAlign align="Center">PIK3CA<SUP>WT</SUP></TextAlign></Title>
<Subcolumn>
<d>433000</d>
<d>51000</d>
<d>865000</d>
<d>1550000</d>
<d>18400</d>
<d>1080000</d>
<d>470000</d>
<d>1180000</d>
<d>1200000</d>
<d>884000</d>
<d>1300000</d>
<d>518000</d>
<d>2020000</d>
<d>1010000</d>
<d>1500000</d>
<d>426000</d>
<d>1570000</d>
<d>569000</d>
<d>820000</d>
<d>1130000</d>
<d>135000</d>
</Subcolumn>
</YColumn>
<YColumn Width="111" Decimals="2" Subcolumns="1">
<Title><TextAlign align="Center">PIK3CA<SUP>Tie2CreER</SUP></TextAlign></Title>
<Subcolumn>
<d>3910000</d>
<d>2370000</d>
<d>0</d>
<d>201000</d>
<d>1180000</d>
<d>900000</d>
<d>1710000</d>
<d>97800</d>
<d>424000</d>
<d>1140000</d>
<d>1280000</d>
<d>1400000</d>
<d>1870000</d>
<d>1670000</d>
<d>1210000</d>
<d>917000</d>
<d>740000</d>
<d>633000</d>
<d>1550000</d>
<d>73900</d>
<d>45500</d>
</Subcolumn>
</YColumn>
</Table>
<Table ID="Table86" XFormat="none" TableType="OneWay" EVFormat="AsteriskAfterNumber">
<Title>Cystine</Title>
<YColumn Width="98" Decimals="2" Subcolumns="1">
<Title><TextAlign align="Center">PIK3CA<SUP>WT</SUP></TextAlign></Title>
<Subcolumn>
<d>27600</d>
<d>159000</d>
<d>44600</d>
<d>155000</d>
<d>1210000</d>
<d>205000</d>
<d>293000</d>
<d>298000</d>
<d>3,16e+007</d>
<d>447000</d>
<d>387000</d>
<d>174000</d>
<d>190000</d>
<d>393000</d>
<d>686000</d>
<d>278000</d>
<d>720000</d>
<d>0</d>
<d>0</d>
<d>0</d>
<d>3,04e+007</d>
</Subcolumn>
</YColumn>
<YColumn Width="133" Decimals="2" Subcolumns="1">
<Title><TextAlign align="Center">PIK3CA<SUP>Tie2CreER</SUP></TextAlign></Title>
<Subcolumn>
<d>8,07e+007</d>
<d>3,53e+007</d>
<d>0</d>
<d>589000</d>
<d>1370000</d>
<d>1030000</d>
<d>449000</d>
<d>1660000</d>
<d>1,59e+007</d>
<d>1130000</d>
<d>1410000</d>
<d>715000</d>
<d>1000000</d>
<d>1280000</d>
<d>1260000</d>
<d>2470000</d>
<d>74900</d>
<d>134000</d>
<d>6260000</d>
<d>2,92e+007</d>
<d>2,85e+007</d>
</Subcolumn>
</YColumn>
</Table>
<Table ID="Table89" XFormat="none" TableType="OneWay" EVFormat="AsteriskAfterNumber">
<Title>Cytidine</Title>
<YColumn Width="81" Decimals="2" Subcolumns="1">
<Title><TextAlign align="Center">PIK3CA<SUP>WT</SUP></TextAlign></Title>
<Subcolumn>
<d>1,5e+007</d>
<d>1,43e+007</d>
<d>3,05e+007</d>
<d>1,99e+007</d>
<d>1,84e+007</d>
<d>2e+007</d>
<d>1,56e+007</d>
<d>1,33e+007</d>
<d>1,26e+007</d>
<d>2,2e+007</d>
<d>3,06e+007</d>
<d>1,17e+007</d>
<d>3,48e+007</d>
<d>2,19e+007</d>
<d>9710000</d>
<d>5750000</d>
<d>6730000</d>
<d>3,56e+007</d>
<d>3,11e+007</d>
<d>3,09e+007</d>
<d>1,04e+007</d>
</Subcolumn>
</YColumn>
<YColumn Width="111" Decimals="2" Subcolumns="1">
<Title><TextAlign align="Center">PIK3CA<SUP>Tie2CreER</SUP></TextAlign></Title>
<Subcolumn>
<d>2980000</d>
<d>8890000</d>
<d>2,25e+007</d>
<d>2,01e+007</d>
<d>8120000</d>
<d>2,5e+007</d>
<d>1,08e+007</d>
<d>1,12e+007</d>
<d>3,06e+007</d>
<d>2,68e+007</d>
<d>4960000</d>
<d>1,96e+007</d>
<d>3,19e+007</d>
<d>1,22e+007</d>
<d>3,88e+007</d>
<d>6320000</d>
<d>8600000</d>
<d>1,51e+007</d>
<d>1,13e+007</d>
<d>8350000</d>
<d>3,59e+007</d>
</Subcolumn>
</YColumn>
</Table>
<Table ID="Table92" XFormat="none" TableType="OneWay" EVFormat="AsteriskAfterNumber">
<Title>Decanoic acid</Title>
<YColumn Width="81" Decimals="2" Subcolumns="1">
<Title><TextAlign align="Center">PIK3CA<SUP>WT</SUP></TextAlign></Title>
<Subcolumn>
<d>2480000</d>
<d>3240000</d>
<d>5710000</d>
<d>5240000</d>
<d>4740000</d>
<d>3300000</d>
<d>2970000</d>
<d>1860000</d>
<d>3680000</d>
<d>2500000</d>
<d>4340000</d>
<d>2850000</d>
<d>3620000</d>
<d>3070000</d>
<d>3030000</d>
<d>3490000</d>
<d>3150000</d>
<d>6120000</d>
<d>4020000</d>
<d>3350000</d>
<d>4060000</d>
</Subcolumn>
</YColumn>
<YColumn Width="111" Decimals="2" Subcolumns="1">
<Title><TextAlign align="Center">PIK3CA<SUP>Tie2CreER</SUP></TextAlign></Title>
<Subcolumn>
<d>3910000</d>
<d>1590000</d>
<d>2260000</d>
<d>1760000</d>
<d>3200000</d>
<d>2710000</d>
<d>3600000</d>
<d>2020000</d>
<d>6470000</d>
<d>3990000</d>
<d>2840000</d>
<d>2360000</d>
<d>2500000</d>
<d>4550000</d>
<d>2140000</d>
<d>2810000</d>
<d>4010000</d>
<d>3670000</d>
<d>3910000</d>
<d>4180000</d>
<d>4080000</d>
</Subcolumn>
</YColumn>
</Table>
<Table ID="Table95" XFormat="none" TableType="OneWay" EVFormat="AsteriskAfterNumber">
<Title>dihydroxyacetone phosphate (DHAP)</Title>
<YColumn Width="81" Decimals="2" Subcolumns="1">
<Title><TextAlign align="Center">PIK3CA<SUP>WT</SUP></TextAlign></Title>
<Subcolumn>
<d>4500000</d>
<d>0</d>
<d>2240000</d>
<d>1510000</d>
<d>158000</d>
<d>169000</d>
<d>57500</d>
<d>74400</d>
<d>0</d>
<d>40200</d>
<d>833000</d>
<d>119000</d>
<d>963000</d>
<d>29300</d>
<d>199000</d>
<d>121000</d>
<d>566000</d>
<d>3530000</d>
<d>797000</d>
<d>1410000</d>
<d>997000</d>
</Subcolumn>
</YColumn>
<YColumn Width="111" Decimals="2" Subcolumns="1">
<Title><TextAlign align="Center">PIK3CA<SUP>Tie2CreER</SUP></TextAlign></Title>
<Subcolumn>
<d>411000</d>
<d>978000</d>
<d>1860000</d>
<d>765000</d>
<d>311000</d>
<d>1490000</d>
<d>50200</d>
<d>0</d>
<d>44600</d>
<d>16200</d>
<d>0</d>
<d>393000</d>
<d>21400</d>
<d>50200</d>
<d>693000</d>
<d>182000</d>
<d>2460000</d>
<d>197000</d>
<d>16100</d>
<d>1430000</d>
<d>10400</d>
</Subcolumn>
</YColumn>
</Table>
<Table ID="Table98" XFormat="none" TableType="OneWay" EVFormat="AsteriskAfterNumber">
<Title>Docosahexaenoic acid</Title>
<YColumn Width="93" Decimals="2" Subcolumns="1">
<Title><TextAlign align="Center">PIK3CA<SUP>WT</SUP></TextAlign></Title>
<Subcolumn>
<d>1,13e+007</d>
<d>4,68e+007</d>
<d>5,25e+007</d>
<d>3,9e+007</d>
<d>5,08e+007</d>
<d>6,26e+007</d>
<d>5,41e+007</d>
<d>3,16e+007</d>
<d>6,97e+007</d>
<d>2,24e+007</d>
<d>4,17e+007</d>
<d>3,24e+007</d>
<d>3,86e+007</d>
<d>3,5e+007</d>
<d>4,2e+007</d>
<d>2,49e+007</d>
<d>4,06e+007</d>
<d>5,26e+007</d>
<d>4,61e+007</d>
<d>4,41e+007</d>
<d>4,25e+007</d>
</Subcolumn>
</YColumn>
<YColumn Width="133" Decimals="2" Subcolumns="1">
<Title><TextAlign align="Center">PIK3CA<SUP>Tie2CreER</SUP></TextAlign></Title>
<Subcolumn>
<d>9,65e+007</d>
<d>5,13e+007</d>
<d>6,39e+007</d>
<d>5,05e+007</d>
<d>6,4e+007</d>
<d>5,92e+007</d>
<d>6,06e+007</d>
<d>4,33e+007</d>
<d>7,52e+007</d>
<d>7,93e+007</d>
<d>5,38e+007</d>
<d>6,17e+007</d>
<d>2,52e+007</d>
<d>5,17e+007</d>
<d>3,64e+007</d>
<d>2,9e+007</d>
<d>4,32e+007</d>
<d>2,43e+007</d>
<d>5,16e+007</d>
<d>5,15e+007</d>
<d>2,68e+007</d>
</Subcolumn>
</YColumn>
</Table>
<Table ID="Table101" XFormat="none" TableType="OneWay" EVFormat="AsteriskAfterNumber">
<Title>Dodecanoic acid/Lauric acid</Title>
<YColumn Width="81" Decimals="2" Subcolumns="1">
<Title><TextAlign align="Center">PIK3CA<SUP>WT</SUP></TextAlign></Title>
<Subcolumn>
<d>2230000</d>
<d>1,04e+007</d>
<d>1,16e+007</d>
<d>6820000</d>
<d>1,46e+007</d>
<d>9200000</d>
<d>1e+007</d>
<d>5120000</d>
<d>9180000</d>
<d>4210000</d>
<d>8830000</d>
<d>8730000</d>
<d>9830000</d>
<d>7100000</d>
<d>1,02e+007</d>
<d>6060000</d>
<d>8730000</d>
<d>2,06e+007</d>
<d>1,58e+007</d>
<d>1,76e+007</d>
<d>7200000</d>
</Subcolumn>
</YColumn>
<YColumn Width="111" Decimals="2" Subcolumns="1">
<Title><TextAlign align="Center">PIK3CA<SUP>Tie2CreER</SUP></TextAlign></Title>
<Subcolumn>
<d>1,78e+007</d>
<d>4940000</d>
<d>6420000</d>
<d>5740000</d>
<d>1,6e+007</d>
<d>7990000</d>
<d>2,59e+007</d>
<d>6790000</d>
<d>1,29e+007</d>
<d>1,06e+007</d>
<d>9980000</d>
<d>7670000</d>
<d>7350000</d>
<d>1,24e+007</d>
<d>4690000</d>
<d>7940000</d>
<d>6200000</d>
<d>8480000</d>
<d>6910000</d>
<d>1,99e+007</d>
<d>8750000</d>
</Subcolumn>
</YColumn>
</Table>
<Table ID="Table104" XFormat="none" TableType="OneWay" EVFormat="AsteriskAfterNumber">
<Title>Dodecanoyl-carnitine</Title>
<YColumn Width="81" Decimals="2" Subcolumns="1">
<Title><TextAlign align="Center">PIK3CA<SUP>WT</SUP></TextAlign></Title>
<Subcolumn>
<d>0</d>
<d>0</d>
<d>593000</d>
<d>148000</d>
<d>0</d>
<d>810000</d>
<d>890000</d>
<d>0</d>
<d>8280000</d>
<d>73000</d>
<d>1010000</d>
<d>105000</d>
<d>760000</d>
<d>0</d>
<d>123000</d>
<d>281000</d>
<d>455000</d>
<d>917000</d>
<d>567000</d>
<d>431000</d>
<d>0</d>
</Subcolumn>
</YColumn>
<YColumn Width="111" Decimals="2" Subcolumns="1">
<Title><TextAlign align="Center">PIK3CA<SUP>Tie2CreER</SUP></TextAlign></Title>
<Subcolumn>
<d>2770000</d>
<d>3160000</d>
<d>157000</d>
<d>134000</d>
<d>546000</d>
<d>500000</d>
<d>1150000</d>
<d>257000</d>
<d>513000</d>
<d>220000</d>
<d>1450000</d>
<d>332000</d>
<d>0</d>
<d>1010000</d>
<d>552000</d>
<d>272000</d>
<d>242000</d>
<d>279000</d>
<d>723000</d>
<d>251000</d>
<d>129000</d>
</Subcolumn>
</YColumn>
</Table>
<Table ID="Table107" XFormat="none" TableType="OneWay" EVFormat="AsteriskAfterNumber">
<Title>Eicosapentaenoic acid</Title>
<YColumn Width="81" Decimals="2" Subcolumns="1">
<Title><TextAlign align="Center">PIK3CA<SUP>WT</SUP></TextAlign></Title>
<Subcolumn>
<d>623000</d>
<d>4030000</d>
<d>4120000</d>
<d>3650000</d>
<d>5120000</d>
<d>3690000</d>
<d>4170000</d>
<d>2850000</d>
<d>3130000</d>
<d>1740000</d>
<d>4930000</d>
<d>2660000</d>
<d>2980000</d>
<d>5150000</d>
<d>2160000</d>
<d>2500000</d>
<d>3670000</d>
<d>4000000</d>
<d>5050000</d>
<d>4270000</d>
<d>3730000</d>
</Subcolumn>
</YColumn>
<YColumn Width="111" Decimals="2" Subcolumns="1">
<Title><TextAlign align="Center">PIK3CA<SUP>Tie2CreER</SUP></TextAlign></Title>
<Subcolumn>
<d>5140000</d>
<d>3300000</d>
<d>5700000</d>
<d>4260000</d>
<d>4250000</d>
<d>3560000</d>
<d>4370000</d>
<d>3210000</d>
<d>6000000</d>
<d>8710000</d>
<d>4510000</d>
<d>4830000</d>
<d>1770000</d>
<d>3970000</d>
<d>3170000</d>
<d>2240000</d>
<d>1900000</d>
<d>1560000</d>
<d>2990000</d>
<d>3630000</d>
<d>1920000</d>
</Subcolumn>
</YColumn>
</Table>
<Table ID="Table110" XFormat="none" TableType="OneWay" EVFormat="AsteriskAfterNumber">
<Title>Fructose</Title>
<YColumn Width="98" Decimals="2" Subcolumns="1">
<Title><TextAlign align="Center">PIK3CA<SUP>WT</SUP></TextAlign></Title>
<Subcolumn>
<d>2790000</d>
<d>2640000</d>
<d>2890000</d>
<d>2260000</d>
<d>2850000</d>
<d>2020000</d>
<d>2430000</d>
<d>1570000</d>
<d>2680000</d>
<d>3030000</d>
<d>2380000</d>
<d>2170000</d>
<d>2510000</d>
<d>2090000</d>
<d>2990000</d>
<d>3000000</d>
<d>2720000</d>
<d>2410000</d>
<d>2240000</d>
<d>2820000</d>
<d>2430000</d>
</Subcolumn>
</YColumn>
<YColumn Width="133" Decimals="2" Subcolumns="1">
<Title><TextAlign align="Center">PIK3CA<SUP>Tie2CreER</SUP></TextAlign></Title>
<Subcolumn>
<d>5840000</d>
<d>2660000</d>
<d>3040000</d>
<d>4180000</d>
<d>2030000</d>
<d>2230000</d>
<d>1750000</d>
<d>3180000</d>
<d>3490000</d>
<d>3300000</d>
<d>3430000</d>
<d>1950000</d>
<d>2370000</d>
<d>2150000</d>
<d>2150000</d>
<d>1980000</d>
<d>2390000</d>
<d>2320000</d>
<d>3870000</d>
<d>2870000</d>
<d>2780000</d>
</Subcolumn>
</YColumn>
</Table>
<Table ID="Table113" XFormat="none" TableType="OneWay" EVFormat="AsteriskAfterNumber">
<Title>Fumarate</Title>
<YColumn Width="81" Decimals="2" Subcolumns="1">
<Title><TextAlign align="Center">PIK3CA<SUP>WT</SUP></TextAlign></Title>
<Subcolumn>
<d>2,2e+007</d>
<d>1,6e+007</d>
<d>2,86e+007</d>
<d>2,29e+007</d>
<d>3,18e+007</d>
<d>2,93e+007</d>
<d>1,84e+007</d>
<d>1,78e+007</d>
<d>1,62e+007</d>
<d>3,26e+007</d>
<d>2e+007</d>
<d>9510000</d>
<d>2,81e+007</d>
<d>2,33e+007</d>
<d>1,37e+007</d>
<d>1,55e+007</d>
<d>1,31e+007</d>
<d>2,19e+007</d>
<d>2,06e+007</d>
<d>2,55e+007</d>
<d>9070000</d>
</Subcolumn>
</YColumn>
<YColumn Width="111" Decimals="2" Subcolumns="1">
<Title><TextAlign align="Center">PIK3CA<SUP>Tie2CreER</SUP></TextAlign></Title>
<Subcolumn>
<d>4,39e+007</d>
<d>2,28e+007</d>
<d>2,14e+007</d>
<d>2,81e+007</d>
<d>1,1e+007</d>
<d>2,38e+007</d>
<d>6630000</d>
<d>1,9e+007</d>
<d>3,31e+007</d>
<d>1,97e+007</d>
<d>2,16e+007</d>
<d>2,31e+007</d>
<d>2,91e+007</d>
<d>1,72e+007</d>
<d>2,2e+007</d>
<d>8600000</d>
<d>2,21e+007</d>
<d>2,29e+007</d>
<d>3,25e+007</d>
<d>6900000</d>
<d>3,63e+007</d>
</Subcolumn>
</YColumn>
</Table>
<Table ID="Table116" XFormat="none" TableType="OneWay" EVFormat="AsteriskAfterNumber">
<Title>G6P</Title>
<YColumn Width="81" Decimals="2" Subcolumns="1">
<Title><TextAlign align="Center">PIK3CA<SUP>WT</SUP></TextAlign></Title>
<Subcolumn>
<d>2510000</d>
<d>428000</d>
<d>1440000</d>
<d>1540000</d>
<d>863000</d>
<d>752000</d>
<d>422000</d>
<d>128000</d>
<d>104000</d>
<d>183000</d>
<d>456000</d>
<d>472000</d>
<d>758000</d>
<d>138000</d>
<d>64000</d>
<d>231000</d>
<d>1140000</d>
<d>903000</d>
<d>216000</d>
<d>444000</d>
<d>343000</d>
</Subcolumn>
</YColumn>
<YColumn Width="111" Decimals="2" Subcolumns="1">
<Title><TextAlign align="Center">PIK3CA<SUP>Tie2CreER</SUP></TextAlign></Title>
<Subcolumn>
<d>3540000</d>
<d>1500000</d>
<d>2140000</d>
<d>1660000</d>
<d>695000</d>
<d>175000</d>
<d>407000</d>
<d>647000</d>
<d>111000</d>
<d>752000</d>
<d>119000</d>
<d>141000</d>
<d>318000</d>
<d>647000</d>
<d>658000</d>
<d>497000</d>
<d>990000</d>
<d>702000</d>
<d>111000</d>
<d>586000</d>
<d>311000</d>
</Subcolumn>
</YColumn>
</Table>
<Table ID="Table119" XFormat="none" TableType="OneWay" EVFormat="AsteriskAfterNumber">
<Title>GLN</Title>
<YColumn Width="81" Decimals="2" Subcolumns="1">
<Title><TextAlign align="Center">PIK3CA<SUP>WT</SUP></TextAlign></Title>
<Subcolumn>
<d>2,2e+009</d>
<d>1,34e+009</d>
<d>2,24e+009</d>
<d>1,61e+009</d>
<d>2e+009</d>
<d>2,35e+009</d>
<d>3,15e+009</d>
<d>2,11e+009</d>
<d>1,81e+009</d>
<d>2,28e+009</d>
<d>2,27e+009</d>
<d>1,64e+009</d>
<d>2,01e+009</d>
<d>1,94e+009</d>
<d>2,98e+009</d>
<d>2,24e+009</d>
<d>1,95e+009</d>
<d>1,97e+009</d>
<d>1,82e+009</d>
<d>2,27e+009</d>
<d>2,08e+009</d>
</Subcolumn>
</YColumn>
<YColumn Width="111" Decimals="2" Subcolumns="1">
<Title><TextAlign align="Center">PIK3CA<SUP>Tie2CreER</SUP></TextAlign></Title>
<Subcolumn>
<d>5,05e+009</d>
<d>2,71e+009</d>
<d>1,64e+009</d>
<d>1,62e+009</d>
<d>2,57e+009</d>
<d>1,71e+009</d>
<d>2,18e+009</d>
<d>1,48e+009</d>
<d>1,64e+009</d>
<d>1,94e+009</d>
<d>1,41e+009</d>
<d>1,71e+009</d>
<d>2,54e+009</d>
<d>2,26e+009</d>
<d>2,26e+009</d>
<d>2,14e+009</d>
<d>1,96e+009</d>
<d>2,23e+009</d>
<d>1,34e+009</d>
<d>2,38e+009</d>
<d>2,71e+009</d>
</Subcolumn>
</YColumn>
</Table>
<Table ID="Table122" XFormat="none" TableType="OneWay" EVFormat="AsteriskAfterNumber">
<Title>GLU</Title>
<YColumn Width="81" Decimals="2" Subcolumns="1">
<Title><TextAlign align="Center">PIK3CA<SUP>WT</SUP></TextAlign></Title>
<Subcolumn>
<d>2,31e+008</d>
<d>7,48e+007</d>
<d>1,45e+008</d>
<d>1,61e+008</d>
<d>1,19e+008</d>
<d>1,17e+008</d>
<d>1,05e+008</d>
<d>7,24e+007</d>
<d>5,88e+007</d>
<d>6,11e+007</d>
<d>1,04e+008</d>
<d>9,53e+007</d>
<d>9,73e+007</d>
<d>7,44e+007</d>
<d>7,19e+007</d>
<d>7,73e+007</d>
<d>1,1e+008</d>
<d>8,76e+007</d>
<d>5,3e+007</d>
<d>7,72e+007</d>
<d>5,15e+007</d>
</Subcolumn>
</YColumn>
<YColumn Width="111" Decimals="2" Subcolumns="1">
<Title><TextAlign align="Center">PIK3CA<SUP>Tie2CreER</SUP></TextAlign></Title>
<Subcolumn>
<d>1,15e+008</d>
<d>1,13e+008</d>
<d>2,01e+008</d>
<d>1,37e+008</d>
<d>1,36e+008</d>
<d>7,18e+007</d>
<d>1,15e+008</d>
<d>1e+008</d>
<d>4,63e+007</d>
<d>9,82e+007</d>
<d>9,37e+007</d>
<d>8,29e+007</d>
<d>1,01e+008</d>
<d>9,09e+007</d>
<d>1,11e+008</d>
<d>9,11e+007</d>
<d>1,18e+008</d>
<d>9,76e+007</d>
<d>6,73e+007</d>
<d>5,47e+007</d>
<d>5,53e+007</d>
</Subcolumn>
</YColumn>
</Table>
<Table ID="Table125" XFormat="none" TableType="OneWay" EVFormat="AsteriskAfterNumber">
<Title>Glucose</Title>
<YColumn Width="81" Decimals="2" Subcolumns="1">
<Title><TextAlign align="Center">PIK3CA<SUP>WT</SUP></TextAlign></Title>
<Subcolumn>
<d>9,28e+008</d>
<d>1,38e+009</d>
<d>7,23e+008</d>
<d>1,31e+009</d>
<d>1,72e+009</d>
<d>9,25e+008</d>
<d>2,22e+009</d>
<d>1,78e+009</d>
<d>1,13e+009</d>
<d>1,92e+009</d>
<d>1,01e+009</d>
<d>1,02e+009</d>
<d>1,29e+009</d>
<d>1,27e+009</d>
<d>9,71e+008</d>
<d>2,51e+009</d>
<d>1,93e+009</d>
<d>8,24e+008</d>
<d>7,19e+008</d>
<d>8,73e+008</d>
<d>2,7e+009</d>
</Subcolumn>
</YColumn>
<YColumn Width="111" Decimals="2" Subcolumns="1">
<Title><TextAlign align="Center">PIK3CA<SUP>Tie2CreER</SUP></TextAlign></Title>
<Subcolumn>
<d>1,3e+009</d>
<d>1,44e+009</d>
<d>1,39e+009</d>
<d>1,91e+009</d>
<d>1,3e+009</d>
<d>5,6e+008</d>
<d>1,46e+009</d>
<d>1,66e+009</d>
<d>1,07e+009</d>
<d>1,43e+009</d>
<d>1,57e+009</d>
<d>1,27e+009</d>
<d>1,7e+009</d>
<d>1,43e+009</d>
<d>2,07e+009</d>
<d>1,97e+009</d>
<d>7,08e+008</d>
<d>1,95e+009</d>
<d>8,24e+008</d>
<d>1,29e+009</d>
<d>1,82e+009</d>
</Subcolumn>
</YColumn>
</Table>
<Table ID="Table128" XFormat="none" TableType="OneWay" EVFormat="AsteriskAfterNumber">
<Title>Glycerol 3-phosphate</Title>
<YColumn Width="81" Decimals="2" Subcolumns="1">
<Title><TextAlign align="Center">PIK3CA<SUP>WT</SUP></TextAlign></Title>
<Subcolumn>
<d>1300000</d>
<d>1720000</d>
<d>3620000</d>
<d>2530000</d>
<d>2390000</d>
<d>2070000</d>
<d>1460000</d>
<d>1200000</d>
<d>67400</d>
<d>717000</d>
<d>2110000</d>
<d>942000</d>
<d>1840000</d>
<d>969000</d>
<d>946000</d>
<d>476000</d>
<d>870000</d>
<d>1170000</d>
<d>1280000</d>
<d>1340000</d>
<d>233000</d>
</Subcolumn>
</YColumn>
<YColumn Width="111" Decimals="2" Subcolumns="1">
<Title><TextAlign align="Center">PIK3CA<SUP>Tie2CreER</SUP></TextAlign></Title>
<Subcolumn>
<d>647000</d>
<d>533000</d>
<d>3580000</d>
<d>2920000</d>
<d>1490000</d>
<d>1080000</d>
<d>1740000</d>
<d>2140000</d>
<d>623000</d>
<d>1560000</d>
<d>2090000</d>
<d>2220000</d>
<d>1440000</d>
<d>1960000</d>
<d>2020000</d>
<d>1290000</d>
<d>1590000</d>
<d>1140000</d>
<d>1780000</d>
<d>381000</d>
<d>330000</d>
</Subcolumn>
</YColumn>
</Table>
<Table ID="Table131" XFormat="none" TableType="OneWay" EVFormat="AsteriskAfterNumber">
<Title>Glycine</Title>
<YColumn Width="93" Decimals="2" Subcolumns="1">
<Title><TextAlign align="Center">PIK3CA<SUP>WT</SUP></TextAlign></Title>
<Subcolumn>
<d>2,32e+007</d>
<d>1,46e+007</d>
<d>2,85e+007</d>
<d>2,07e+007</d>
<d>1,71e+007</d>
<d>3,61e+007</d>
<d>2,05e+007</d>
<d>2,5e+007</d>
<d>3,25e+007</d>
<d>3,03e+007</d>
<d>3,31e+007</d>
<d>1,57e+007</d>
<d>3,06e+007</d>
<d>2,05e+007</d>
<d>2,81e+007</d>
<d>2,35e+007</d>
<d>2,73e+007</d>
<d>2,62e+007</d>
<d>2,56e+007</d>
<d>3,18e+007</d>
<d>1,99e+007</d>
</Subcolumn>
</YColumn>
<YColumn Width="133" Decimals="2" Subcolumns="1">
<Title><TextAlign align="Center">PIK3CA<SUP>Tie2CreER</SUP></TextAlign></Title>
<Subcolumn>
<d>6,38e+007</d>
<d>3,59e+007</d>
<d>1,43e+007</d>
<d>2,99e+007</d>
<d>2,33e+007</d>
<d>2,17e+007</d>
<d>2,09e+007</d>
<d>2,2e+007</d>
<d>3,89e+007</d>
<d>2,66e+007</d>
<d>2,34e+007</d>
<d>2,2e+007</d>
<d>2,8e+007</d>
<d>3,4e+007</d>
<d>3,33e+007</d>
<d>2,4e+007</d>
<d>2,41e+007</d>
<d>2,62e+007</d>
<d>4,46e+007</d>
<d>1,52e+007</d>
<d>3,79e+007</d>
</Subcolumn>
</YColumn>
</Table>
<Table ID="Table134" XFormat="none" TableType="OneWay" EVFormat="AsteriskAfterNumber">
<Title>Hexanoic acid</Title>
<YColumn Width="81" Decimals="2" Subcolumns="1">
<Title><TextAlign align="Center">PIK3CA<SUP>WT</SUP></TextAlign></Title>
<Subcolumn>
<d>2,57e+007</d>
<d>2,71e+007</d>
<d>6,52e+007</d>
<d>4,46e+007</d>
<d>3,28e+007</d>
<d>3,24e+007</d>
<d>2,84e+007</d>
<d>2,06e+007</d>
<d>2,45e+007</d>
<d>1,93e+007</d>
<d>4,19e+007</d>
<d>2,19e+007</d>
<d>3,81e+007</d>
<d>3,23e+007</d>
<d>2,93e+007</d>
<d>2,17e+007</d>
<d>2,29e+007</d>
<d>2,52e+007</d>
<d>2,6e+007</d>
<d>2,16e+007</d>
<d>2,15e+007</d>
</Subcolumn>
</YColumn>
<YColumn Width="111" Decimals="2" Subcolumns="1">
<Title><TextAlign align="Center">PIK3CA<SUP>Tie2CreER</SUP></TextAlign></Title>
<Subcolumn>
<d>5,95e+007</d>
<d>2,54e+007</d>
<d>4,19e+007</d>
<d>4,37e+007</d>
<d>3,12e+007</d>
<d>3,13e+007</d>
<d>3,23e+007</d>
<d>1,95e+007</d>
<d>2,01e+007</d>
<d>2,37e+007</d>
<d>2,53e+007</d>
<d>2,32e+007</d>
<d>2,56e+007</d>
<d>2,11e+007</d>
<d>3,15e+007</d>
<d>2,14e+007</d>
<d>2,3e+007</d>
<d>3,73e+007</d>
<d>2,27e+007</d>
<d>3,03e+007</d>
<d>2,37e+007</d>
</Subcolumn>
</YColumn>
</Table>
<Table ID="Table137" XFormat="none" TableType="OneWay" EVFormat="AsteriskAfterNumber">
<Title>Hexanoyl-carnitine</Title>
<YColumn Width="98" Decimals="2" Subcolumns="1">
<Title><TextAlign align="Center">PIK3CA<SUP>WT</SUP></TextAlign></Title>
<Subcolumn>
<d>445000</d>
<d>785000</d>
<d>3730000</d>
<d>2050000</d>
<d>1360000</d>
<d>5540000</d>
<d>3410000</d>
<d>1520000</d>
<d>1,19e+007</d>
<d>2620000</d>
<d>3800000</d>
<d>853000</d>
<d>2110000</d>
<d>742000</d>
<d>939000</d>
<d>910000</d>
<d>1090000</d>
<d>4190000</d>
<d>3030000</d>
<d>2330000</d>
<d>555000</d>
</Subcolumn>
</YColumn>
<YColumn Width="133" Decimals="2" Subcolumns="1">
<Title><TextAlign align="Center">PIK3CA<SUP>Tie2CreER</SUP></TextAlign></Title>
<Subcolumn>
<d>1,38e+007</d>
<d>6240000</d>
<d>2770000</d>
<d>1940000</d>
<d>1880000</d>
<d>4340000</d>
<d>2540000</d>
<d>3200000</d>
<d>3450000</d>
<d>2410000</d>
<d>4110000</d>
<d>1790000</d>
<d>3600000</d>
<d>6810000</d>
<d>6610000</d>
<d>2040000</d>
<d>2180000</d>
<d>970000</d>
<d>5340000</d>
<d>1250000</d>
<d>3580000</d>
</Subcolumn>
</YColumn>
</Table>
<Table ID="Table140" XFormat="none" TableType="OneWay" EVFormat="AsteriskAfterNumber">
<Title>Histidine</Title>
<YColumn Width="81" Decimals="2" Subcolumns="1">
<Title><TextAlign align="Center"><I>PIK3CA</I><SUP><I>WT</I></SUP></TextAlign></Title>
<Subcolumn>
<d>5,33e+008</d>
<d>3,89e+008</d>
<d>2,94e+008</d>
<d>4,1e+008</d>
<d>6,88e+008</d>
<d>6,79e+008</d>
<d>7,66e+008</d>
<d>1,57e+008</d>
<d>4,04e+008</d>
<d>2,04e+008</d>
<d>7,08e+008</d>
<d>2,39e+008</d>
<d>6,55e+008</d>
<d>7,27e+008</d>
<d>8,26e+008</d>
<d>1,81e+008</d>
<d>6,88e+008</d>
<d>4,78e+008</d>
<d>4,42e+008</d>
<d>4,04e+008</d>
<d>2,2e+008</d>
</Subcolumn>
</YColumn>
<YColumn Width="111" Decimals="2" Subcolumns="1">
<Title><TextAlign align="Center"><I>PIK3CA</I><SUP><I>Tie2CreER</I></SUP></TextAlign></Title>
<Subcolumn>
<d>1,78e+009</d>
<d>1,08e+009</d>
<d>6,11e+008</d>
<d>6,62e+008</d>
<d>6,65e+008</d>
<d>4,39e+008</d>
<d>3,71e+008</d>
<d>7,74e+008</d>
<d>8,84e+008</d>
<d>6,94e+008</d>
<d>5,7e+008</d>
<d>2,17e+008</d>
<d>7,7e+008</d>
<d>6,01e+008</d>
<d>7,16e+008</d>
<d>8,73e+008</d>
<d>2,94e+008</d>
<d>7,02e+008</d>
<d>4,9e+008</d>
<d>3,24e+008</d>
<d>5,85e+008</d>
</Subcolumn>
</YColumn>
</Table>
<Table ID="Table143" XFormat="none" TableType="OneWay" EVFormat="AsteriskAfterNumber">
<Title>Hydroxy-L-proline</Title>
<YColumn Width="93" Decimals="2" Subcolumns="1">
<Title><TextAlign align="Center">PIK3CA<SUP>WT</SUP></TextAlign></Title>
<Subcolumn>
<d>9,07e+007</d>
<d>1,42e+008</d>
<d>1,63e+008</d>
<d>1,2e+008</d>
<d>1,73e+008</d>
<d>1,11e+008</d>
<d>1,2e+008</d>
<d>8,16e+007</d>
<d>2,42e+008</d>
<d>2,82e+008</d>
<d>1,83e+008</d>
<d>1,5e+008</d>
<d>1,7e+008</d>
<d>1,34e+008</d>
<d>1,23e+008</d>
<d>2,51e+008</d>
<d>1,72e+008</d>
<d>2,22e+008</d>
<d>1,9e+008</d>
<d>2,79e+008</d>
<d>1,03e+008</d>
</Subcolumn>
</YColumn>
<YColumn Width="133" Decimals="2" Subcolumns="1">
<Title><TextAlign align="Center">PIK3CA<SUP>Tie2CreER</SUP></TextAlign></Title>
<Subcolumn>
<d>1,32e+008</d>
<d>1,1e+008</d>
<d>2,06e+008</d>
<d>2,03e+008</d>
<d>1,72e+008</d>
<d>8,26e+007</d>
<d>1,17e+008</d>
<d>3,44e+008</d>
<d>2,84e+008</d>
<d>1,1e+008</d>
<d>2,39e+008</d>
<d>1,18e+008</d>
<d>1,99e+008</d>
<d>1,44e+008</d>
<d>2,83e+008</d>
<d>2,8e+008</d>
<d>2,01e+008</d>
<d>2,51e+008</d>
<d>2,41e+008</d>
<d>1,31e+008</d>
<d>2,42e+008</d>
</Subcolumn>
</YColumn>
</Table>
<Table ID="Table146" XFormat="none" TableType="OneWay" EVFormat="AsteriskAfterNumber">
<Title>hypoxanthine</Title>
<YColumn Width="81" Decimals="2" Subcolumns="1">
<Title><TextAlign align="Center">PIK3CA<SUP>WT</SUP></TextAlign></Title>
<Subcolumn>
<d>1,36e+008</d>
<d>9,18e+007</d>
<d>5,97e+007</d>
<d>1,18e+007</d>
<d>1,31e+008</d>
<d>3,26e+008</d>
<d>1200000</d>
<d>1,63e+008</d>
<d>2720000</d>
<d>45700</d>
<d>0</d>
<d>0</d>
<d>5,06e+007</d>
<d>0</d>
<d>0</d>
<d>0</d>
<d>77200</d>
<d>6,4e+008</d>
<d>4,78e+008</d>
<d>5,86e+008</d>
<d>2270000</d>
</Subcolumn>
</YColumn>
<YColumn Width="111" Decimals="2" Subcolumns="1">
<Title><TextAlign align="Center">PIK3CA<SUP>Tie2CreER</SUP></TextAlign></Title>
<Subcolumn>
<d>166000</d>
<d>1,88e+008</d>
<d>4,67e+008</d>
<d>3,86e+008</d>
<d>0</d>
<d>6,03e+007</d>
<d>64100</d>
<d>0</d>
<d>1,41e+008</d>
<d>8,42e+008</d>
<d>1,69e+007</d>
<d>2,45e+008</d>
<d>202000</d>
<d>19200</d>
<d>1,83e+008</d>
<d>30400</d>
<d>16200</d>
<d>52500</d>
<d>2,38e+008</d>
<d>315000</d>
<d>2,06e+007</d>
</Subcolumn>
</YColumn>
</Table>
<Table ID="Table149" XFormat="none" TableType="OneWay" EVFormat="AsteriskAfterNumber">
<Title>Isoleucine</Title>
<YColumn Width="93" Decimals="2" Subcolumns="1">
<Title><TextAlign align="Center">PIK3CA<SUP>WT</SUP></TextAlign></Title>
<Subcolumn>
<d>3,29e+008</d>
<d>3,54e+008</d>
<d>6,16e+008</d>
<d>4,92e+008</d>
<d>6,16e+008</d>
<d>3,03e+008</d>
<d>7,74e+008</d>
<d>6,16e+008</d>
<d>6,41e+008</d>
<d>6,68e+008</d>
<d>9,41e+008</d>
<d>9,58e+008</d>
<d>6,56e+008</d>
<d>6,9e+008</d>
<d>8,83e+008</d>
<d>4,57e+008</d>
<d>5,81e+008</d>
<d>6,48e+008</d>
<d>4,22e+008</d>
<d>6,37e+008</d>
<d>7,56e+008</d>
</Subcolumn>
</YColumn>
<YColumn Width="133" Decimals="2" Subcolumns="1">
<Title><TextAlign align="Center">PIK3CA<SUP>Tie2CreER</SUP></TextAlign></Title>
<Subcolumn>
<d>8,17e+008</d>
<d>6,86e+008</d>
<d>5,17e+008</d>
<d>5,6e+008</d>
<d>7,34e+008</d>
<d>7,66e+008</d>
<d>9,16e+008</d>
<d>6,55e+008</d>
<d>1,15e+009</d>
<d>7,69e+008</d>
<d>6,66e+008</d>
<d>5,64e+008</d>
<d>7,07e+008</d>
<d>7,29e+008</d>
<d>7,29e+008</d>
<d>7,09e+008</d>
<d>5,53e+008</d>
<d>6,05e+008</d>
<d>1,06e+009</d>
<d>1,1e+009</d>
<d>7,32e+008</d>
</Subcolumn>
</YColumn>
</Table>
<Table ID="Table152" XFormat="none" TableType="OneWay" EVFormat="AsteriskAfterNumber">
<Title>L-(−)-Fucose</Title>
<YColumn Width="81" Decimals="2" Subcolumns="1">
<Title><TextAlign align="Center">PIK3CA<SUP>WT</SUP></TextAlign></Title>
<Subcolumn>
<d>5,74e+007</d>
<d>1,17e+008</d>
<d>1,17e+008</d>
<d>8,55e+007</d>
<d>1,07e+008</d>
<d>6,34e+007</d>
<d>1,3e+008</d>
<d>9,87e+007</d>
<d>1,02e+008</d>
<d>1,33e+008</d>
<d>1,05e+008</d>
<d>1,07e+008</d>
<d>1,21e+008</d>
<d>1,12e+008</d>
<d>1,15e+008</d>
<d>1,12e+008</d>
<d>9,09e+007</d>
<d>1,04e+008</d>
<d>8,8e+007</d>
<d>9,91e+007</d>
<d>7,06e+007</d>
</Subcolumn>
</YColumn>
<YColumn Width="111" Decimals="2" Subcolumns="1">
<Title><TextAlign align="Center">PIK3CA<SUP>Tie2CreER</SUP></TextAlign></Title>
<Subcolumn>
<d>6,91e+007</d>
<d>9,01e+007</d>
<d>1,16e+008</d>
<d>1,31e+008</d>
<d>1,3e+008</d>
<d>8,35e+007</d>
<d>1,08e+008</d>
<d>9,13e+007</d>
<d>7,58e+007</d>
<d>1,23e+008</d>
<d>1,23e+008</d>
<d>9,56e+007</d>
<d>1,13e+008</d>
<d>5,88e+007</d>
<d>1,22e+008</d>
<d>1,25e+008</d>
<d>2,26e+007</d>
<d>1,19e+008</d>
<d>7,11e+007</d>
<d>7,04e+007</d>
<d>1,02e+008</d>
</Subcolumn>
</YColumn>
</Table>
<Table ID="Table155" XFormat="none" TableType="OneWay" EVFormat="AsteriskAfterNumber">
<Title>Lactate</Title>
<YColumn Width="93" Decimals="2" Subcolumns="1">
<Title><TextAlign align="Center">PIK3CA<SUP>WT</SUP></TextAlign></Title>
<Subcolumn>
<d>5,4e+009</d>
<d>4,19e+009</d>
<d>7,21e+009</d>
<d>4,13e+009</d>
<d>4,75e+009</d>
<d>6,51e+009</d>
<d>4,55e+009</d>
<d>3,75e+009</d>
<d>9,78e+009</d>
<d>7,21e+009</d>
<d>4,13e+009</d>
<d>3,03e+009</d>
<d>5,6e+009</d>
<d>4,63e+009</d>
<d>2,59e+009</d>
<d>2,47e+009</d>
<d>3,58e+009</d>
<d>8,23e+009</d>
<d>5,32e+009</d>
<d>5,25e+009</d>
<d>3,5e+009</d>
</Subcolumn>
</YColumn>
<YColumn Width="133" Decimals="2" Subcolumns="1">
<Title><TextAlign align="Center">PIK3CA<SUP>Tie2CreER</SUP></TextAlign></Title>
<Subcolumn>
<d>1,74e+010</d>
<d>1,43e+010</d>
<d>8,84e+009</d>
<d>6,71e+009</d>
<d>2,95e+009</d>
<d>5,66e+009</d>
<d>2,6e+009</d>
<d>6,13e+009</d>
<d>1,09e+010</d>
<d>5,72e+009</d>
<d>4,52e+009</d>
<d>4,29e+009</d>
<d>8,43e+009</d>
<d>7,81e+009</d>
<d>7,04e+009</d>
<d>2,67e+009</d>
<d>6,61e+009</d>
<d>3,18e+009</d>
<d>7,78e+009</d>
<d>2,73e+009</d>
<d>8,38e+009</d>
</Subcolumn>
</YColumn>
</Table>
<Table ID="Table158" XFormat="none" TableType="OneWay" EVFormat="AsteriskAfterNumber">
<Title>L-Alanine</Title>
<YColumn Width="93" Decimals="2" Subcolumns="1">
<Title><TextAlign align="Center">PIK3CA<SUP>WT</SUP></TextAlign></Title>
<Subcolumn>
<d>6,03e+008</d>
<d>3,2e+008</d>
<d>3,58e+008</d>
<d>3,05e+008</d>
<d>4,12e+008</d>
<d>4,53e+008</d>
<d>5,06e+008</d>
<d>4,32e+008</d>
<d>5,43e+008</d>
<d>6,59e+008</d>
<d>3,46e+008</d>
<d>2,44e+008</d>
<d>4,71e+008</d>
<d>4,23e+008</d>
<d>3,71e+008</d>
<d>3,48e+008</d>
<d>3,51e+008</d>
<d>3,58e+008</d>
<d>2,89e+008</d>
<d>3,27e+008</d>
<d>4,08e+008</d>
</Subcolumn>
</YColumn>
<YColumn Width="133" Decimals="2" Subcolumns="1">
<Title><TextAlign align="Center">PIK3CA<SUP>Tie2CreER</SUP></TextAlign></Title>
<Subcolumn>
<d>9,76e+008</d>
<d>9,81e+008</d>
<d>5,1e+008</d>
<d>6,4e+008</d>
<d>2,81e+008</d>
<d>3,38e+008</d>
<d>2,16e+008</d>
<d>6,03e+008</d>
<d>8,83e+008</d>
<d>3,81e+008</d>
<d>4,42e+008</d>
<d>2,8e+008</d>
<d>5,56e+008</d>
<d>5,49e+008</d>
<d>5,18e+008</d>
<d>4,06e+008</d>
<d>3,31e+008</d>
<d>3,37e+008</d>
<d>6,59e+008</d>
<d>1,91e+008</d>
<d>7,2e+008</d>
</Subcolumn>
</YColumn>
</Table>
<Table ID="Table161" XFormat="none" TableType="OneWay" EVFormat="AsteriskAfterNumber">
<Title>L-alpha-Amino-N-butyric acid</Title>
<YColumn Width="81" Decimals="2" Subcolumns="1">
<Title><TextAlign align="Center">PIK3CA<SUP>WT</SUP></TextAlign></Title>
<Subcolumn>
<d>2,18e+008</d>
<d>2,39e+008</d>
<d>2,75e+008</d>
<d>2,04e+008</d>
<d>2,81e+008</d>
<d>5e+008</d>
<d>1,89e+008</d>
<d>1,58e+008</d>
<d>1,94e+009</d>
<d>3,97e+008</d>
<d>2,86e+008</d>
<d>2,57e+008</d>
<d>3,5e+008</d>
<d>2,58e+008</d>
<d>1,93e+008</d>
<d>2,94e+008</d>
<d>1,85e+008</d>
<d>3,7e+008</d>
<d>3,42e+008</d>
<d>3,27e+008</d>
<d>1,8e+008</d>
</Subcolumn>
</YColumn>
<YColumn Width="111" Decimals="2" Subcolumns="1">
<Title><TextAlign align="Center">PIK3CA<SUP>Tie2CreER</SUP></TextAlign></Title>
<Subcolumn>
<d>1,1e+009</d>
<d>1,39e+009</d>
<d>4,42e+008</d>
<d>4,65e+008</d>
<d>1,52e+008</d>
<d>2,55e+008</d>
<d>1,23e+008</d>
<d>3,76e+008</d>
<d>7,38e+008</d>
<d>2,91e+008</d>
<d>7,23e+008</d>
<d>3,52e+008</d>
<d>2,77e+008</d>
<d>6,01e+008</d>
<d>3,55e+008</d>
<d>2,46e+008</d>
<d>6,36e+008</d>
<d>3,4e+008</d>
<d>5,37e+008</d>
<d>3,82e+008</d>
<d>3,84e+008</d>
</Subcolumn>
</YColumn>
</Table>
<Table ID="Table164" XFormat="none" TableType="OneWay" EVFormat="AsteriskAfterNumber">
<Title>L-beta-Aminoisobutyric acid</Title>
<YColumn Width="81" Decimals="2" Subcolumns="1">
<Title><TextAlign align="Center">PIK3CA<SUP>WT</SUP></TextAlign></Title>
<Subcolumn>
<d>2,49e+008</d>
<d>2,77e+008</d>
<d>2,04e+008</d>
<d>2,81e+008</d>
<d>2,97e+008</d>
<d>2,82e+008</d>
<d>2,88e+008</d>
<d>3,1e+008</d>
<d>2,76e+008</d>
<d>3,13e+008</d>
<d>2,33e+008</d>
<d>2,88e+008</d>
<d>2,36e+008</d>
<d>2,61e+008</d>
<d>2,42e+008</d>
<d>2,96e+008</d>
<d>2,99e+008</d>
<d>2,31e+008</d>
<d>2,15e+008</d>
<d>2,79e+008</d>
<d>3,26e+008</d>
</Subcolumn>
</YColumn>
<YColumn Width="111" Decimals="2" Subcolumns="1">
<Title><TextAlign align="Center">PIK3CA<SUP>Tie2CreER</SUP></TextAlign></Title>
<Subcolumn>
<d>2,83e+008</d>
<d>3,03e+008</d>
<d>3,14e+008</d>
<d>2,7e+008</d>
<d>2,61e+008</d>
<d>987000</d>
<d>3,06e+008</d>
<d>2,63e+008</d>
<d>2,43e+008</d>
<d>2,84e+008</d>
<d>3e+008</d>
<d>3,12e+008</d>
<d>2,92e+008</d>
<d>2,76e+008</d>
<d>2,89e+008</d>
<d>3,08e+008</d>
<d>2,4e+008</d>
<d>3e+008</d>
<d>2,39e+008</d>
<d>2,76e+008</d>
<d>3,39e+008</d>
</Subcolumn>
</YColumn>
</Table>
<Table ID="Table167" XFormat="none" TableType="OneWay" EVFormat="AsteriskAfterNumber">
<Title>Leucine</Title>
<YColumn Width="93" Decimals="2" Subcolumns="1">
<Title><TextAlign align="Center">PIK3CA<SUP>WT</SUP></TextAlign></Title>
<Subcolumn>
<d>7,24e+008</d>
<d>3,73e+008</d>
<d>7,43e+008</d>
<d>5,69e+008</d>
<d>7,17e+008</d>
<d>4,25e+008</d>
<d>8,57e+008</d>
<d>7,27e+008</d>
<d>7,48e+008</d>
<d>8,29e+008</d>
<d>1,22e+009</d>
<d>1,35e+009</d>
<d>7,93e+008</d>
<d>1,08e+009</d>
<d>1,28e+009</d>
<d>5,65e+008</d>
<d>7,58e+008</d>
<d>8,3e+008</d>
<d>7,14e+008</d>
<d>8,38e+008</d>
<d>1,05e+009</d>
</Subcolumn>
</YColumn>
<YColumn Width="133" Decimals="2" Subcolumns="1">
<Title><TextAlign align="Center">PIK3CA<SUP>Tie2CreER</SUP></TextAlign></Title>
<Subcolumn>
<d>1,24e+009</d>
<d>1,11e+009</d>
<d>6,93e+008</d>
<d>6,62e+008</d>
<d>1,11e+009</d>
<d>9,29e+008</d>
<d>1,29e+009</d>
<d>9,4e+008</d>
<d>1,4e+009</d>
<d>1e+009</d>
<d>6,57e+008</d>
<d>7,98e+008</d>
<d>7,98e+008</d>
<d>7,19e+008</d>
<d>1e+009</d>
<d>9,63e+008</d>
<d>6,64e+008</d>
<d>6,45e+008</d>
<d>1,1e+009</d>
<d>1,52e+009</d>
<d>9,08e+008</d>
</Subcolumn>
</YColumn>
</Table>
<Table ID="Table170" XFormat="none" TableType="OneWay" EVFormat="AsteriskAfterNumber">
<Title>Linoleic acid</Title>
<YColumn Width="81" Decimals="2" Subcolumns="1">
<Title><TextAlign align="Center">PIK3CA<SUP>WT</SUP></TextAlign></Title>
<Subcolumn>
<d>2,41e+008</d>
<d>9,81e+008</d>
<d>9,7e+008</d>
<d>7,29e+008</d>
<d>1,21e+009</d>
<d>1,28e+009</d>
<d>1,01e+009</d>
<d>6,28e+008</d>
<d>7,9e+008</d>
<d>2,25e+008</d>
<d>1,05e+009</d>
<d>8,12e+008</d>
<d>5,34e+008</d>
<d>8,82e+008</d>
<d>1,43e+009</d>
<d>9,51e+008</d>
<d>8,99e+008</d>
<d>1,1e+009</d>
<d>1,11e+009</d>
<d>1,43e+009</d>
<d>8,28e+008</d>
</Subcolumn>
</YColumn>
<YColumn Width="111" Decimals="2" Subcolumns="1">
<Title><TextAlign align="Center">PIK3CA<SUP>Tie2CreER</SUP></TextAlign></Title>
<Subcolumn>
<d>1,27e+009</d>
<d>4,29e+008</d>
<d>7,01e+008</d>
<d>6,19e+008</d>
<d>1,3e+009</d>
<d>6,77e+008</d>
<d>1,91e+009</d>
<d>5,48e+008</d>
<d>6,81e+008</d>
<d>1,18e+009</d>
<d>7,22e+008</d>
<d>8,62e+008</d>
<d>3,69e+008</d>
<d>8,29e+008</d>
<d>5,94e+008</d>
<d>1,01e+009</d>
<d>3,65e+008</d>
<d>5,8e+008</d>
<d>4,52e+008</d>
<d>1,61e+009</d>
<d>3,39e+008</d>
</Subcolumn>
</YColumn>
</Table>
<Table ID="Table173" XFormat="none" TableType="OneWay" EVFormat="AsteriskAfterNumber">
<Title>Linolenic acid</Title>
<YColumn Width="81" Decimals="2" Subcolumns="1">
<Title><TextAlign align="Center">PIK3CA<SUP>WT</SUP></TextAlign></Title>
<Subcolumn>
<d>2,21e+007</d>
<d>8,55e+007</d>
<d>7,63e+007</d>
<d>6,75e+007</d>
<d>1,1e+008</d>
<d>9,52e+007</d>
<d>7,7e+007</d>
<d>4,9e+007</d>
<d>5,89e+007</d>
<d>2,13e+007</d>
<d>9e+007</d>
<d>6,56e+007</d>
<d>4,57e+007</d>
<d>6,55e+007</d>
<d>8,95e+007</d>
<d>8,47e+007</d>
<d>8,27e+007</d>
<d>8,13e+007</d>
<d>8,62e+007</d>
<d>1,13e+008</d>
<d>6,71e+007</d>
</Subcolumn>
</YColumn>
<YColumn Width="111" Decimals="2" Subcolumns="1">
<Title><TextAlign align="Center">PIK3CA<SUP>Tie2CreER</SUP></TextAlign></Title>
<Subcolumn>
<d>8,45e+007</d>
<d>3,23e+007</d>
<d>6,09e+007</d>
<d>5,33e+007</d>
<d>1,05e+008</d>
<d>4,77e+007</d>
<d>1,62e+008</d>
<d>4,57e+007</d>
<d>6,44e+007</d>
<d>1,02e+008</d>
<d>5,67e+007</d>
<d>6,6e+007</d>
<d>2,62e+007</d>
<d>6,33e+007</d>
<d>4,91e+007</d>
<d>7,5e+007</d>
<d>2,52e+007</d>
<d>4,7e+007</d>
<d>4,12e+007</d>
<d>1,07e+008</d>
<d>3,32e+007</d>
</Subcolumn>
</YColumn>
</Table>
<Table ID="Table176" XFormat="none" TableType="OneWay" EVFormat="AsteriskAfterNumber">
<Title>L-Kynurenine</Title>
<YColumn Width="81" Decimals="2" Subcolumns="1">
<Title><TextAlign align="Center">PIK3CA<SUP>WT</SUP></TextAlign></Title>
<Subcolumn>
<d>7140000</d>
<d>9610000</d>
<d>1,38e+007</d>
<d>1,08e+007</d>
<d>1,87e+007</d>
<d>1,65e+007</d>
<d>2,25e+007</d>
<d>1,42e+007</d>
<d>1,44e+007</d>
<d>1,16e+007</d>
<d>1,58e+007</d>
<d>1,95e+007</d>
<d>1,5e+007</d>
<d>2,03e+007</d>
<d>1,53e+007</d>
<d>1,59e+007</d>
<d>1,98e+007</d>
<d>9880000</d>
<d>8140000</d>
<d>9530000</d>
<d>1,25e+007</d>
</Subcolumn>
</YColumn>
<YColumn Width="111" Decimals="2" Subcolumns="1">
<Title><TextAlign align="Center">PIK3CA<SUP>Tie2CreER</SUP></TextAlign></Title>
<Subcolumn>
<d>2,36e+007</d>
<d>1,58e+007</d>
<d>1,36e+007</d>
<d>1,27e+007</d>
<d>2,89e+007</d>
<d>1,19e+007</d>
<d>1,7e+007</d>
<d>1,38e+007</d>
<d>1,62e+007</d>
<d>1,04e+007</d>
<d>2,13e+007</d>
<d>1,2e+007</d>
<d>1,14e+007</d>
<d>1,08e+007</d>
<d>9220000</d>
<d>1,13e+007</d>
<d>1,16e+007</d>
<d>1,57e+007</d>
<d>1,08e+007</d>
<d>7570000</d>
<d>1,58e+007</d>
</Subcolumn>
</YColumn>
</Table>
<Table ID="Table179" XFormat="none" TableType="OneWay" EVFormat="AsteriskAfterNumber">
<Title>L-Sarcosine</Title>
<YColumn Width="98" Decimals="2" Subcolumns="1">
<Title><TextAlign align="Center">PIK3CA<SUP>WT</SUP></TextAlign></Title>
<Subcolumn>
<d>5020000</d>
<d>1900000</d>
<d>4100000</d>
<d>5100000</d>
<d>4700000</d>
<d>9210000</d>
<d>2590000</d>
<d>241000</d>
<d>1,44e+007</d>
<d>4160000</d>
<d>4900000</d>
<d>2810000</d>
<d>7900000</d>
<d>2670000</d>
<d>4140000</d>
<d>5180000</d>
<d>5560000</d>
<d>6070000</d>
<d>5250000</d>
<d>5790000</d>
<d>4010000</d>
</Subcolumn>
</YColumn>
<YColumn Width="133" Decimals="2" Subcolumns="1">
<Title><TextAlign align="Center">PIK3CA<SUP>Tie2CreER</SUP></TextAlign></Title>
<Subcolumn>
<d>5,25e+007</d>
<d>3,76e+007</d>
<d>5810000</d>
<d>3840000</d>
<d>2520000</d>
<d>4510000</d>
<d>2540000</d>
<d>6120000</d>
<d>6830000</d>
<d>4650000</d>
<d>3420000</d>
<d>8130000</d>
<d>3670000</d>
<d>5690000</d>
<d>8270000</d>
<d>4850000</d>
<d>6700000</d>
<d>3270000</d>
<d>8990000</d>
<d>5130000</d>
<d>6580000</d>
</Subcolumn>
</YColumn>
</Table>
<Table ID="Table182" XFormat="none" TableType="OneWay" EVFormat="AsteriskAfterNumber">
<Title>Lysine</Title>
<YColumn Width="93" Decimals="2" Subcolumns="1">
<Title><TextAlign align="Center">PIK3CA<SUP>WT</SUP></TextAlign></Title>
<Subcolumn>
<d>2,06e+008</d>
<d>2,34e+008</d>
<d>2,72e+008</d>
<d>1,79e+008</d>
<d>2,39e+008</d>
<d>2,42e+008</d>
<d>3,07e+008</d>
<d>2,25e+008</d>
<d>8,04e+008</d>
<d>3,08e+008</d>
<d>2,66e+008</d>
<d>2,25e+008</d>
<d>2,89e+008</d>
<d>3,78e+008</d>
<d>3,82e+008</d>
<d>2,18e+008</d>
<d>2,13e+008</d>
<d>2,79e+008</d>
<d>2,12e+008</d>
<d>2,47e+008</d>
<d>2,5e+008</d>
</Subcolumn>
</YColumn>
<YColumn Width="133" Decimals="2" Subcolumns="1">
<Title><TextAlign align="Center">PIK3CA<SUP>Tie2CreER</SUP></TextAlign></Title>
<Subcolumn>
<d>9,51e+008</d>
<d>9,69e+008</d>
<d>3,2e+008</d>
<d>4,62e+008</d>
<d>2,96e+008</d>
<d>2,46e+008</d>
<d>1,86e+008</d>
<d>4,99e+008</d>
<d>6,2e+008</d>
<d>2,83e+008</d>
<d>4,22e+008</d>
<d>1,46e+008</d>
<d>4,09e+008</d>
<d>4,34e+008</d>
<d>3,76e+008</d>
<d>4,2e+008</d>
<d>2,78e+008</d>
<d>3,38e+008</d>
<d>5e+008</d>
<d>2,27e+008</d>
<d>3,54e+008</d>
</Subcolumn>
</YColumn>
</Table>
<Table ID="Table185" XFormat="none" TableType="OneWay" EVFormat="AsteriskAfterNumber">
<Title>Malate</Title>
<YColumn Width="81" Decimals="2" Subcolumns="1">
<Title><TextAlign align="Center">PIK3CA<SUP>WT</SUP></TextAlign></Title>
<Subcolumn>
<d>4,06e+008</d>
<d>2,9e+008</d>
<d>5,61e+008</d>
<d>4,33e+008</d>
<d>5,94e+008</d>
<d>5,37e+008</d>
<d>3,23e+008</d>
<d>3,15e+008</d>
<d>2,94e+008</d>
<d>5,87e+008</d>
<d>3,68e+008</d>
<d>1,62e+008</d>
<d>4,96e+008</d>
<d>4,05e+008</d>
<d>2,29e+008</d>
<d>2,76e+008</d>
<d>2,36e+008</d>
<d>4,1e+008</d>
<d>3,75e+008</d>
<d>4,53e+008</d>
<d>1,18e+008</d>
</Subcolumn>
</YColumn>
<YColumn Width="111" Decimals="2" Subcolumns="1">
<Title><TextAlign align="Center">PIK3CA<SUP>Tie2CreER</SUP></TextAlign></Title>
<Subcolumn>
<d>8,6e+008</d>
<d>4,43e+008</d>
<d>4,07e+008</d>
<d>5,17e+008</d>
<d>2,22e+008</d>
<d>4,31e+008</d>
<d>1,14e+008</d>
<d>3,44e+008</d>
<d>5,52e+008</d>
<d>3,5e+008</d>
<d>3,84e+008</d>
<d>4,36e+008</d>
<d>5,1e+008</d>
<d>3,21e+008</d>
<d>4,03e+008</d>
<d>1,54e+008</d>
<d>3,99e+008</d>
<d>4,04e+008</d>
<d>5,51e+008</d>
<d>1,12e+008</d>
<d>5,8e+008</d>
</Subcolumn>
</YColumn>
</Table>
<Table ID="Table188" XFormat="none" TableType="OneWay" EVFormat="AsteriskAfterNumber">
<Title>Methionine</Title>
<YColumn Width="93" Decimals="2" Subcolumns="1">
<Title><TextAlign align="Center">PIK3CA<SUP>WT</SUP></TextAlign></Title>
<Subcolumn>
<d>4,67e+008</d>
<d>3,55e+008</d>
<d>3,57e+008</d>
<d>2,66e+008</d>
<d>3,77e+008</d>
<d>3,11e+008</d>
<d>4,65e+008</d>
<d>3,63e+008</d>
<d>5,5e+008</d>
<d>4,48e+008</d>
<d>3,65e+008</d>
<d>3,43e+008</d>
<d>4,75e+008</d>
<d>4,77e+008</d>
<d>4,69e+008</d>
<d>3,43e+008</d>
<d>4,74e+008</d>
<d>3,88e+008</d>
<d>3,1e+008</d>
<d>3,72e+008</d>
<d>4,71e+008</d>
</Subcolumn>
</YColumn>
<YColumn Width="133" Decimals="2" Subcolumns="1">
<Title><TextAlign align="Center">PIK3CA<SUP>Tie2CreER</SUP></TextAlign></Title>
<Subcolumn>
<d>7,66e+008</d>
<d>4,84e+008</d>
<d>5,41e+008</d>
<d>6,85e+008</d>
<d>3,38e+008</d>
<d>3,9e+008</d>
<d>2,39e+008</d>
<d>4,91e+008</d>
<d>7,83e+008</d>
<d>3,95e+008</d>
<d>5,33e+008</d>
<d>3,04e+008</d>
<d>4,29e+008</d>
<d>4,41e+008</d>
<d>4,43e+008</d>
<d>4,96e+008</d>
<d>3,09e+008</d>
<d>2,87e+008</d>
<d>5,99e+008</d>
<d>3,2e+008</d>
<d>5,21e+008</d>
</Subcolumn>
</YColumn>
</Table>
<Table ID="Table191" XFormat="none" TableType="OneWay" EVFormat="AsteriskAfterNumber">
<Title>methyl-lysine (N)</Title>
<YColumn Width="81" Decimals="2" Subcolumns="1">
<Title><TextAlign align="Center"><I>PIK3CA</I><SUP><I>WT</I></SUP></TextAlign></Title>
<Subcolumn>
<d>3,32e+007</d>
<d>4,02e+007</d>
<d>3,93e+007</d>
<d>2,55e+007</d>
<d>3,9e+007</d>
<d>3,12e+007</d>
<d>6,08e+007</d>
<d>2,96e+007</d>
<d>9,36e+007</d>
<d>3,64e+007</d>
<d>3,75e+007</d>
<d>3,71e+007</d>
<d>3,5e+007</d>
<d>5,26e+007</d>
<d>5,84e+007</d>
<d>4,68e+007</d>
<d>3,17e+007</d>
<d>5,34e+007</d>
<d>4,86e+007</d>
<d>4,24e+007</d>
<d>3,48e+007</d>
</Subcolumn>
</YColumn>
<YColumn Width="111" Decimals="2" Subcolumns="1">
<Title><TextAlign align="Center"><I>PIK3CA</I><SUP><I>Tie2CreER</I></SUP></TextAlign></Title>
<Subcolumn>
<d>8,39e+007</d>
<d>9,12e+007</d>
<d>5,22e+007</d>
<d>7,31e+007</d>
<d>7,07e+007</d>
<d>5,15e+007</d>
<d>4,06e+007</d>
<d>6,73e+007</d>
<d>7,24e+007</d>
<d>6,12e+007</d>
<d>5,96e+007</d>
<d>2,59e+007</d>
<d>6,86e+007</d>
<d>7,4e+007</d>
<d>3,89e+007</d>
<d>3,6e+007</d>
<d>5,72e+007</d>
<d>3,88e+007</d>
<d>8,2e+007</d>
<d>3,75e+007</d>
<d>3,28e+007</d>
</Subcolumn>
</YColumn>
</Table>
<Table ID="Table194" XFormat="none" TableType="OneWay" EVFormat="AsteriskAfterNumber">
<Title>Myristic acid</Title>
<YColumn Width="81" Decimals="2" Subcolumns="1">
<Title><TextAlign align="Center">PIK3CA<SUP>WT</SUP></TextAlign></Title>
<Subcolumn>
<d>9980000</d>
<d>5,77e+007</d>
<d>6,08e+007</d>
<d>4,02e+007</d>
<d>7,22e+007</d>
<d>9,63e+007</d>
<d>6,58e+007</d>
<d>4,28e+007</d>
<d>5,04e+007</d>
<d>1,58e+007</d>
<d>5,69e+007</d>
<d>4,86e+007</d>
<d>3,68e+007</d>
<d>5,27e+007</d>
<d>8,16e+007</d>
<d>5,92e+007</d>
<d>5,5e+007</d>
<d>9,16e+007</d>
<d>8,29e+007</d>
<d>9,65e+007</d>
<d>5,34e+007</d>
</Subcolumn>
</YColumn>
<YColumn Width="111" Decimals="2" Subcolumns="1">
<Title><TextAlign align="Center">PIK3CA<SUP>Tie2CreER</SUP></TextAlign></Title>
<Subcolumn>
<d>1,08e+008</d>
<d>2,71e+007</d>
<d>3,52e+007</d>
<d>2,99e+007</d>
<d>8,83e+007</d>
<d>4,77e+007</d>
<d>1,39e+008</d>
<d>2,72e+007</d>
<d>4,74e+007</d>
<d>7,87e+007</d>
<d>4,55e+007</d>
<d>4,5e+007</d>
<d>3,25e+007</d>
<d>6,98e+007</d>
<d>3,3e+007</d>
<d>5,78e+007</d>
<d>2,92e+007</d>
<d>4,22e+007</d>
<d>3,31e+007</d>
<d>1,24e+008</d>
<d>3,19e+007</d>
</Subcolumn>
</YColumn>
</Table>
<Table ID="Table197" XFormat="none" TableType="OneWay" EVFormat="AsteriskAfterNumber">
<Title>Myristoyl-carnitine</Title>
<YColumn Width="82" Decimals="2" Subcolumns="1">
<Title><TextAlign align="Center">PIK3CA<SUP>WT</SUP></TextAlign></Title>
<Subcolumn>
<d>48200</d>
<d>2400000</d>
<d>1,33e+007</d>
<d>6450000</d>
<d>5980000</d>
<d>1,77e+007</d>
<d>9810000</d>
<d>4140000</d>
<d></d>
<d>3540000</d>
<d>8580000</d>
<d>8210000</d>
<d>1,05e+007</d>
<d>6010000</d>
<d>9850000</d>
<d>7150000</d>
<d>8230000</d>
<d>1,06e+007</d>
<d>7630000</d>
<d>1,36e+007</d>
<d>3470000</d>
</Subcolumn>
</YColumn>
<YColumn Width="111" Decimals="2" Subcolumns="1">
<Title><TextAlign align="Center">PIK3CA<SUP>Tie2CreER</SUP></TextAlign></Title>
<Subcolumn>
<d>3,72e+007</d>
<d>3,39e+007</d>
<d>8160000</d>
<d>4370000</d>
<d>8240000</d>
<d>6830000</d>
<d>1,35e+007</d>
<d>5990000</d>
<d>1,15e+007</d>
<d>4140000</d>
<d>2,17e+007</d>
<d>7670000</d>
<d>3670000</d>
<d>1,09e+007</d>
<d>4460000</d>
<d>5420000</d>
<d>9850000</d>
<d>1,34e+007</d>
<d>9340000</d>
<d>2e+007</d>
<d>8600000</d>
</Subcolumn>
</YColumn>
</Table>
<Table ID="Table200" XFormat="none" TableType="OneWay" EVFormat="AsteriskAfterNumber">
<Title>nicotinamide</Title>
<YColumn Width="81" Decimals="2" Subcolumns="1">
<Title><TextAlign align="Center">PIK3CA<SUP>WT</SUP></TextAlign></Title>
<Subcolumn>
<d>1,29e+008</d>
<d>5,98e+007</d>
<d>7,53e+007</d>
<d>7,69e+007</d>
<d>9,1e+007</d>
<d>2,83e+007</d>
<d>7,7e+007</d>
<d>4,44e+007</d>
<d>4,18e+007</d>
<d>7,67e+007</d>
<d>1,2e+008</d>
<d>1,07e+008</d>
<d>6,96e+007</d>
<d>7,5e+007</d>
<d>1,03e+008</d>
<d>8,16e+007</d>
<d>8,05e+007</d>
<d>4,89e+007</d>
<d>2,34e+007</d>
<d>6,23e+007</d>
<d>1,2e+008</d>
</Subcolumn>
</YColumn>
<YColumn Width="111" Decimals="2" Subcolumns="1">
<Title><TextAlign align="Center">PIK3CA<SUP>Tie2CreER</SUP></TextAlign></Title>
<Subcolumn>
<d>9,82e+007</d>
<d>7,12e+007</d>
<d>6,95e+007</d>
<d>6,88e+007</d>
<d>1,57e+008</d>
<d>6,67e+007</d>
<d>1,04e+008</d>
<d>1,05e+008</d>
<d>9,9e+007</d>
<d>6,16e+007</d>
<d>5,17e+007</d>
<d>4,69e+007</d>
<d>3,45e+007</d>
<d>3,79e+007</d>
<d>5,27e+007</d>
<d>1,03e+008</d>
<d>1,09e+008</d>
<d>9,59e+007</d>
<d>6,77e+007</d>
<d>7,81e+007</d>
<d>7,71e+007</d>
</Subcolumn>
</YColumn>
</Table>
<Table ID="Table203" XFormat="none" TableType="OneWay" EVFormat="AsteriskAfterNumber">
<Title>nicotinamide N-oxide</Title>
<YColumn Width="81" Decimals="2" Subcolumns="1">
<Title><TextAlign align="Center">PIK3CA<SUP>WT</SUP></TextAlign></Title>
<Subcolumn>
<d>2e+007</d>
<d>1,75e+007</d>
<d>2,41e+007</d>
<d>2,54e+007</d>
<d>3,05e+007</d>
<d>3,18e+007</d>
<d>2,23e+007</d>
<d>2,3e+007</d>
<d>3,54e+007</d>
<d>2,19e+007</d>
<d>1,57e+007</d>
<d>2,14e+007</d>
<d>2,02e+007</d>
<d>2,52e+007</d>
<d>3,35e+007</d>
<d>2,16e+007</d>
<d>2,25e+007</d>
<d>2,57e+007</d>
<d>2,16e+007</d>
<d>3,05e+007</d>
<d>2,75e+007</d>
</Subcolumn>
</YColumn>
<YColumn Width="111" Decimals="2" Subcolumns="1">
<Title><TextAlign align="Center">PIK3CA<SUP>Tie2CreER</SUP></TextAlign></Title>
<Subcolumn>
<d>2,36e+007</d>
<d>2,57e+007</d>
<d>3,2e+007</d>
<d>2,77e+007</d>
<d>2,07e+007</d>
<d>2,3e+007</d>
<d>4,69e+007</d>
<d>2,12e+007</d>
<d>2,94e+007</d>
<d>2,95e+007</d>
<d>3,23e+007</d>
<d>2,54e+007</d>
<d>2,11e+007</d>
<d>1,44e+007</d>
<d>1,24e+007</d>
<d>2,05e+007</d>
<d>9,68e+007</d>
<d>9,8e+007</d>
<d>2,16e+007</d>
<d>3,83e+007</d>
<d>2,92e+007</d>
</Subcolumn>
</YColumn>
</Table>
<Table ID="Table206" XFormat="none" TableType="OneWay" EVFormat="AsteriskAfterNumber">
<Title>Octanoic acid</Title>
<YColumn Width="81" Decimals="2" Subcolumns="1">
<Title><TextAlign align="Center">PIK3CA<SUP>WT</SUP></TextAlign></Title>
<Subcolumn>
<d>4840000</d>
<d>7200000</d>
<d>6640000</d>
<d>5240000</d>
<d>5780000</d>
<d>4610000</d>
<d>6430000</d>
<d>4990000</d>
<d>5550000</d>
<d>4340000</d>
<d>4550000</d>
<d>7330000</d>
<d>5140000</d>
<d>4970000</d>
<d>5420000</d>
<d>6110000</d>
<d>6080000</d>
<d>4380000</d>
<d>4910000</d>
<d>8220000</d>
<d>5250000</d>
</Subcolumn>
</YColumn>
<YColumn Width="111" Decimals="2" Subcolumns="1">
<Title><TextAlign align="Center">PIK3CA<SUP>Tie2CreER</SUP></TextAlign></Title>
<Subcolumn>
<d>6910000</d>
<d>5910000</d>
<d>5040000</d>
<d>5780000</d>
<d>3570000</d>
<d>7010000</d>
<d>6300000</d>
<d>4790000</d>
<d>6240000</d>
<d>4980000</d>
<d>5680000</d>
<d>6170000</d>
<d>6690000</d>
<d>4000000</d>
<d>7060000</d>
<d>7040000</d>
<d>7070000</d>
<d>5160000</d>
<d>4870000</d>
<d>9360000</d>
<d>5760000</d>
</Subcolumn>
</YColumn>
</Table>
<Table ID="Table209" XFormat="none" TableType="OneWay" EVFormat="AsteriskAfterNumber">
<Title>Octanoyl-carnitine</Title>
<YColumn Width="81" Decimals="2" Subcolumns="1">
<Title><TextAlign align="Center">PIK3CA<SUP>WT</SUP></TextAlign></Title>
<Subcolumn>
<d>107000</d>
<d>0</d>
<d>815000</d>
<d>326000</d>
<d>74400</d>
<d>769000</d>
<d>814000</d>
<d>212000</d>
<d>2210000</d>
<d>158000</d>
<d>687000</d>
<d>65300</d>
<d>299000</d>
<d>0</d>
<d>0</d>
<d>128000</d>
<d>0</d>
<d>701000</d>
<d>508000</d>
<d>249000</d>
<d>64300</d>
</Subcolumn>
</YColumn>
<YColumn Width="111" Decimals="2" Subcolumns="1">
<Title><TextAlign align="Center">PIK3CA<SUP>Tie2CreER</SUP></TextAlign></Title>
<Subcolumn>
<d>2590000</d>
<d>899000</d>
<d>290000</d>
<d>145000</d>
<d>138000</d>
<d>676000</d>
<d>415000</d>
<d>459000</d>
<d>687000</d>
<d>233000</d>
<d>536000</d>
<d>243000</d>
<d>648000</d>
<d>1070000</d>
<d>1050000</d>
<d>87100</d>
<d>543000</d>
<d>153000</d>
<d>841000</d>
<d>83100</d>
<d>433000</d>
</Subcolumn>
</YColumn>
</Table>
<Table ID="Table212" XFormat="none" TableType="OneWay" EVFormat="AsteriskAfterNumber">
<Title>Oleamide</Title>
<YColumn Width="98" Decimals="2" Subcolumns="1">
<Title><TextAlign align="Center">PIK3CA<SUP>WT</SUP></TextAlign></Title>
<Subcolumn>
<d>2,17e+007</d>
<d>3470000</d>
<d>6070000</d>
<d>5140000</d>
<d>268000</d>
<d>4330000</d>
<d>9370000</d>
<d>2190000</d>
<d>295000</d>
<d>1000000</d>
<d>2500000</d>
<d>3,01e+007</d>
<d>2870000</d>
<d>19900</d>
<d>1880000</d>
<d>1,08e+007</d>
<d>5290000</d>
<d>2,99e+007</d>
<d>1710000</d>
<d>118000</d>
<d>627000</d>
</Subcolumn>
</YColumn>
<YColumn Width="133" Decimals="2" Subcolumns="1">
<Title><TextAlign align="Center">PIK3CA<SUP>Tie2CreER</SUP></TextAlign></Title>
<Subcolumn>
<d>9050000</d>
<d>1410000</d>
<d>138000</d>
<d>9340000</d>
<d>248000</d>
<d>2080000</d>
<d>6080000</d>
<d>1990000</d>
<d>431000</d>
<d>455000</d>
<d>471000</d>
<d>2060000</d>
<d>135000</d>
<d>1,85e+007</d>
<d>96200</d>
<d>3670000</d>
<d>1,21e+007</d>
<d>697000</d>
<d>1370000</d>
<d>1210000</d>
<d>208000</d>
</Subcolumn>
</YColumn>
</Table>
<Table ID="Table215" XFormat="none" TableType="OneWay" EVFormat="AsteriskAfterNumber">
<Title>Oleic acid</Title>
<YColumn Width="81" Decimals="2" Subcolumns="1">
<Title><TextAlign align="Center">PIK3CA<SUP>WT</SUP></TextAlign></Title>
<Subcolumn>
<d>1,27e+008</d>
<d>7,75e+008</d>
<d>9,8e+008</d>
<d>5,86e+008</d>
<d>9,38e+008</d>
<d>1,27e+009</d>
<d>1,03e+009</d>
<d>6,69e+008</d>
<d>6,06e+008</d>
<d>1,79e+008</d>
<d>1,01e+009</d>
<d>7,49e+008</d>
<d>4,1e+008</d>
<d>7,64e+008</d>
<d>1,34e+009</d>
<d>8,45e+008</d>
<d>7,31e+008</d>
<d>1e+009</d>
<d>1,07e+009</d>
<d>1,22e+009</d>
<d>7,44e+008</d>
</Subcolumn>
</YColumn>
<YColumn Width="111" Decimals="2" Subcolumns="1">
<Title><TextAlign align="Center">PIK3CA<SUP>Tie2CreER</SUP></TextAlign></Title>
<Subcolumn>
<d>9,94e+008</d>
<d>2,66e+008</d>
<d>5,46e+008</d>
<d>4,56e+008</d>
<d>1,09e+009</d>
<d>6,59e+008</d>
<d>1,61e+009</d>
<d>3,52e+008</d>
<d>4,71e+008</d>
<d>9,94e+008</d>
<d>6,65e+008</d>
<d>7,7e+008</d>
<d>3,51e+008</d>
<d>6,77e+008</d>
<d>5,86e+008</d>
<d>9,93e+008</d>
<d>2,72e+008</d>
<d>5,81e+008</d>
<d>3,42e+008</d>
<d>1,59e+009</d>
<d>3,03e+008</d>
</Subcolumn>
</YColumn>
</Table>
<Table ID="Table218" XFormat="none" TableType="OneWay" EVFormat="AsteriskAfterNumber">
<Title>O-Phosphoethanolamine</Title>
<YColumn Width="98" Decimals="2" Subcolumns="1">
<Title><TextAlign align="Center">PIK3CA<SUP>WT</SUP></TextAlign></Title>
<Subcolumn>
<d>3380000</d>
<d>890000</d>
<d>1670000</d>
<d>2390000</d>
<d>2890000</d>
<d>1840000</d>
<d>2240000</d>
<d>802000</d>
<d>4230000</d>
<d>1570000</d>
<d>2870000</d>
<d>2980000</d>
<d>2880000</d>
<d>3270000</d>
<d>2350000</d>
<d>978000</d>
<d>2550000</d>
<d>2630000</d>
<d>1520000</d>
<d>3340000</d>
<d>710000</d>
</Subcolumn>
</YColumn>
<YColumn Width="133" Decimals="2" Subcolumns="1">
<Title><TextAlign align="Center">PIK3CA<SUP>Tie2CreER</SUP></TextAlign></Title>
<Subcolumn>
<d>7600000</d>
<d>7260000</d>
<d>3160000</d>
<d>2360000</d>
<d>2380000</d>
<d>1630000</d>
<d>1650000</d>
<d>3600000</d>
<d>2620000</d>
<d>1740000</d>
<d>2940000</d>
<d>41500</d>
<d>2520000</d>
<d>3940000</d>
<d>2780000</d>
<d>2460000</d>
<d>3780000</d>
<d>2600000</d>
<d>2570000</d>
<d>2950000</d>
<d>2280000</d>
</Subcolumn>
</YColumn>
</Table>
<Table ID="Table221" XFormat="none" TableType="OneWay" EVFormat="AsteriskAfterNumber">
<Title>Ornithine</Title>
<YColumn Width="93" Decimals="2" Subcolumns="1">
<Title><TextAlign align="Center"><I>PIK3CA</I><SUP><I>WT</I></SUP></TextAlign></Title>
<Subcolumn>
<d>2,43e+008</d>
<d>9,98e+007</d>
<d>1,28e+008</d>
<d>1,53e+008</d>
<d>1,23e+008</d>
<d>1,78e+008</d>
<d>1,49e+008</d>
<d>1,02e+008</d>
<d>1,91e+008</d>
<d>9,98e+007</d>
<d>1,38e+008</d>
<d>1,39e+008</d>
<d>1,31e+008</d>
<d>1,45e+008</d>
<d>1,78e+008</d>
<d>1,03e+008</d>
<d>1,18e+008</d>
<d>1,23e+008</d>
<d>8,3e+007</d>
<d>9,39e+007</d>
<d>1,09e+008</d>
</Subcolumn>
</YColumn>
<YColumn Width="133" Decimals="2" Subcolumns="1">
<Title><TextAlign align="Center"><I>PIK3CA</I><SUP><I>Tie2CreER</I></SUP></TextAlign></Title>
<Subcolumn>
<d>4,03e+008</d>
<d>2,46e+008</d>
<d>1,32e+008</d>
<d>1,82e+008</d>
<d>1,65e+008</d>
<d>1,38e+008</d>
<d>9,08e+007</d>
<d>2,05e+008</d>
<d>2,62e+008</d>
<d>1,64e+008</d>
<d>1,62e+008</d>
<d>7,88e+007</d>
<d>1,63e+008</d>
<d>1,95e+008</d>
<d>2,32e+008</d>
<d>2,13e+008</d>
<d>1,67e+008</d>
<d>1,31e+008</d>
<d>2,42e+008</d>
<d>1,32e+008</d>
<d>1,66e+008</d>
</Subcolumn>
</YColumn>
</Table>
<Table ID="Table224" XFormat="none" TableType="OneWay" EVFormat="AsteriskAfterNumber">
<Title>Orotic acid</Title>
<YColumn Width="98" Decimals="2" Subcolumns="1">
<Title><TextAlign align="Center"><I>PIK3CA</I><SUP><I>WT</I></SUP></TextAlign></Title>
<Subcolumn>
<d>5090000</d>
<d>3700000</d>
<d>4230000</d>
<d>7210000</d>
<d>1,17e+007</d>
<d>1,38e+007</d>
<d>5320000</d>
<d>5530000</d>
<d>4,36e+007</d>
<d>1,62e+007</d>
<d>7980000</d>
<d>8920000</d>
<d>1,07e+007</d>
<d>9550000</d>
<d>3930000</d>
<d>7660000</d>
<d>1,33e+007</d>
<d>8480000</d>
<d>6290000</d>
<d>1,15e+007</d>
<d>2970000</d>
</Subcolumn>
</YColumn>
<YColumn Width="133" Decimals="2" Subcolumns="1">
<Title><TextAlign align="Center"><I>PIK3CA</I><SUP><I>Tie2CreER</I></SUP></TextAlign></Title>
<Subcolumn>
<d>2,45e+007</d>
<d>2,74e+007</d>
<d>1,95e+007</d>
<d>1,77e+007</d>
<d>4120000</d>
<d>1,4e+007</d>
<d>3860000</d>
<d>4,96e+007</d>
<d>6,12e+007</d>
<d>2,96e+007</d>
<d>5,88e+007</d>
<d>1,53e+007</d>
<d>1,64e+007</d>
<d>5,02e+007</d>
<d>1,4e+007</d>
<d>9380000</d>
<d>1,12e+007</d>
<d>4470000</d>
<d>5e+007</d>
<d>1,33e+007</d>
<d>1,9e+007</d>
</Subcolumn>
</YColumn>
</Table>
<Table ID="Table227" XFormat="none" TableType="OneWay" EVFormat="AsteriskAfterNumber">
<Title>oxoadipate</Title>
<YColumn Width="98" Decimals="2" Subcolumns="1">
<Title><TextAlign align="Center"><I>PIK3CA</I><SUP><I>WT</I></SUP></TextAlign></Title>
<Subcolumn>
<d>4700000</d>
<d>1,3e+007</d>
<d>4,91e+007</d>
<d>2,72e+007</d>
<d>2,1e+007</d>
<d>2,53e+007</d>
<d>2,34e+007</d>
<d>1,88e+007</d>
<d>2,27e+007</d>
<d>1,51e+007</d>
<d>1,17e+007</d>
<d>6620000</d>
<d>8920000</d>
<d>6670000</d>
<d>3730000</d>
<d>7020000</d>
<d>4220000</d>
<d>1,21e+007</d>
<d>1,02e+007</d>
<d>8840000</d>
<d>6090000</d>
</Subcolumn>
</YColumn>
<YColumn Width="133" Decimals="2" Subcolumns="1">
<Title><TextAlign align="Center"><I>PIK3CA</I><SUP><I>Tie2CreER</I></SUP></TextAlign></Title>
<Subcolumn>
<d>1,22e+007</d>
<d>8950000</d>
<d>3,6e+007</d>
<d>2,6e+007</d>
<d>2,73e+007</d>
<d>4,61e+007</d>
<d>1,24e+007</d>
<d>1,76e+007</d>
<d>1,49e+007</d>
<d>2,22e+007</d>
<d>2,31e+007</d>
<d>3,6e+007</d>
<d>1,84e+007</d>
<d>1,64e+007</d>
<d>1,64e+007</d>
<d>7680000</d>
<d>2,54e+007</d>
<d>2,57e+007</d>
<d>1,82e+007</d>
<d>4,14e+007</d>
<d>3,49e+007</d>
</Subcolumn>
</YColumn>
</Table>
<Table ID="Table230" XFormat="none" TableType="OneWay" EVFormat="AsteriskAfterNumber">
<Title>oxypurinol</Title>
<YColumn Width="81" Decimals="2" Subcolumns="1">
<Title><TextAlign align="Center">PIK3CA<SUP>WT</SUP></TextAlign></Title>
<Subcolumn>
<d>5,6e+007</d>
<d>3,5e+007</d>
<d>6,03e+007</d>
<d>1,43e+007</d>
<d>5,69e+007</d>
<d>1,05e+008</d>
<d>288000</d>
<d>5,81e+007</d>
<d>1,15e+007</d>
<d>38000</d>
<d>37800</d>
<d>41400</d>
<d>5,69e+007</d>
<d>9870</d>
<d>18300</d>
<d>0</d>
<d>166000</d>
<d>2,26e+008</d>
<d>2,37e+008</d>
<d>2,53e+008</d>
<d>1420000</d>
</Subcolumn>
</YColumn>
<YColumn Width="111" Decimals="2" Subcolumns="1">
<Title><TextAlign align="Center">PIK3CA<SUP>Tie2CreER</SUP></TextAlign></Title>
<Subcolumn>
<d>470000</d>
<d>1,19e+008</d>
<d>2,96e+008</d>
<d>2,06e+008</d>
<d>10300</d>
<d>7,39e+007</d>
<d>13200</d>
<d>1370000</d>
<d>1,5e+008</d>
<d>2,8e+008</d>
<d>1,95e+007</d>
<d>1,41e+008</d>
<d>29700</d>
<d>15200</d>
<d>1,16e+008</d>
<d>34200</d>
<d>10200</d>
<d>16200</d>
<d>1,45e+008</d>
<d>253000</d>
<d>2,68e+007</d>
</Subcolumn>
</YColumn>
</Table>
<Table ID="Table233" XFormat="none" TableType="OneWay" EVFormat="AsteriskAfterNumber">
<Title>Palmitic acid</Title>
<YColumn Width="81" Decimals="2" Subcolumns="1">
<Title><TextAlign align="Center">PIK3CA<SUP>WT</SUP></TextAlign></Title>
<Subcolumn>
<d>2,1e+008</d>
<d>1,03e+009</d>
<d>1,32e+009</d>
<d>8,07e+008</d>
<d>1,22e+009</d>
<d>1,31e+009</d>
<d>1,08e+009</d>
<d>7,38e+008</d>
<d>9,28e+008</d>
<d>4,48e+008</d>
<d>1,06e+009</d>
<d>8,39e+008</d>
<d>6,18e+008</d>
<d>9,13e+008</d>
<d>1,41e+009</d>
<d>1,07e+009</d>
<d>1,04e+009</d>
<d>1,43e+009</d>
<d>1,5e+009</d>
<d>1,56e+009</d>
<d>8,61e+008</d>
</Subcolumn>
</YColumn>
<YColumn Width="111" Decimals="2" Subcolumns="1">
<Title><TextAlign align="Center">PIK3CA<SUP>Tie2CreER</SUP></TextAlign></Title>
<Subcolumn>
<d>1,07e+009</d>
<d>4,96e+008</d>
<d>9,27e+008</d>
<d>7,93e+008</d>
<d>1,38e+009</d>
<d>7,9e+008</d>
<d>1,82e+009</d>
<d>6,44e+008</d>
<d>7,46e+008</d>
<d>1,31e+009</d>
<d>8,84e+008</d>
<d>9,24e+008</d>
<d>5,29e+008</d>
<d>7,3e+008</d>
<d>6,78e+008</d>
<d>9,95e+008</d>
<d>4,94e+008</d>
<d>7e+008</d>
<d>5,31e+008</d>
<d>1,43e+009</d>
<d>4,4e+008</d>
</Subcolumn>
</YColumn>
</Table>
<Table ID="Table236" XFormat="none" TableType="OneWay" EVFormat="AsteriskAfterNumber">
<Title>Palmitoleic acid</Title>
<YColumn Width="81" Decimals="2" Subcolumns="1">
<Title><TextAlign align="Center">PIK3CA<SUP>WT</SUP></TextAlign></Title>
<Subcolumn>
<d>1,9e+007</d>
<d>2,16e+008</d>
<d>2,1e+008</d>
<d>1,7e+008</d>
<d>3,12e+008</d>
<d>3,41e+008</d>
<d>2,86e+008</d>
<d>2,01e+008</d>
<d>1,57e+008</d>
<d>4,39e+007</d>
<d>3,33e+008</d>
<d>2,59e+008</d>
<d>1,23e+008</d>
<d>2,08e+008</d>
<d>3,62e+008</d>
<d>2,91e+008</d>
<d>2,53e+008</d>
<d>2,45e+008</d>
<d>2,58e+008</d>
<d>4,04e+008</d>
<d>2,3e+008</d>
</Subcolumn>
</YColumn>
<YColumn Width="111" Decimals="2" Subcolumns="1">
<Title><TextAlign align="Center">PIK3CA<SUP>Tie2CreER</SUP></TextAlign></Title>
<Subcolumn>
<d>4,21e+008</d>
<d>8,29e+007</d>
<d>1,2e+008</d>
<d>1,03e+008</d>
<d>3,67e+008</d>
<d>1,54e+008</d>
<d>6,13e+008</d>
<d>7,72e+007</d>
<d>1,5e+008</d>
<d>3,61e+008</d>
<d>1,61e+008</d>
<d>1,79e+008</d>
<d>9,59e+007</d>
<d>2,64e+008</d>
<d>1,5e+008</d>
<d>2,95e+008</d>
<d>6,88e+007</d>
<d>1,7e+008</d>
<d>9,35e+007</d>
<d>5,07e+008</d>
<d>1e+008</d>
</Subcolumn>
</YColumn>
</Table>
<Table ID="Table239" XFormat="none" TableType="OneWay" EVFormat="AsteriskAfterNumber">
<Title>Palmitoyl-carnitine</Title>
<YColumn Width="81" Decimals="2" Subcolumns="1">
<Title><TextAlign align="Center">PIK3CA<SUP>WT</SUP></TextAlign></Title>
<Subcolumn>
<d>6590000</d>
<d>1,31e+007</d>
<d>3,82e+007</d>
<d>2,06e+007</d>
<d>3,01e+007</d>
<d>3,74e+007</d>
<d>2,81e+007</d>
<d>1,84e+007</d>
<d>1,64e+008</d>
<d>2,31e+007</d>
<d>2,56e+007</d>
<d>2,53e+007</d>
<d>3,37e+007</d>
<d>2,69e+007</d>
<d>2,84e+007</d>
<d>2,26e+007</d>
<d>2,94e+007</d>
<d>3,25e+007</d>
<d>2,45e+007</d>
<d>3,3e+007</d>
<d>1,51e+007</d>
</Subcolumn>
</YColumn>
<YColumn Width="111" Decimals="2" Subcolumns="1">
<Title><TextAlign align="Center">PIK3CA<SUP>Tie2CreER</SUP></TextAlign></Title>
<Subcolumn>
<d>9,04e+007</d>
<d>8,52e+007</d>
<d>2,59e+007</d>
<d>2,23e+007</d>
<d>2,35e+007</d>
<d>2,42e+007</d>
<d>2,91e+007</d>
<d>2,05e+007</d>
<d>2,75e+007</d>
<d>1,98e+007</d>
<d>5,41e+007</d>
<d>2,99e+007</d>
<d>1,82e+007</d>
<d>3,24e+007</d>
<d>2,01e+007</d>
<d>2,13e+007</d>
<d>3,21e+007</d>
<d>3,6e+007</d>
<d>2,51e+007</d>
<d>4,05e+007</d>
<d>3,12e+007</d>
</Subcolumn>
</YColumn>
</Table>
<Table ID="Table242" XFormat="none" TableType="OneWay" EVFormat="AsteriskAfterNumber">
<Title>Pantothenate</Title>
<YColumn Width="81" Decimals="2" Subcolumns="1">
<Title><TextAlign align="Center">PIK3CA<SUP>WT</SUP></TextAlign></Title>
<Subcolumn>
<d>1,66e+007</d>
<d>1,81e+007</d>
<d>2,66e+007</d>
<d>1,63e+007</d>
<d>1,7e+007</d>
<d>1,74e+007</d>
<d>1,58e+007</d>
<d>2,83e+007</d>
<d>5,34e+007</d>
<d>2,45e+007</d>
<d>1,39e+007</d>
<d>4700000</d>
<d>1,95e+007</d>
<d>2,35e+007</d>
<d>1,12e+007</d>
<d>7360000</d>
<d>5130000</d>
<d>5,43e+007</d>
<d>4,41e+007</d>
<d>3,38e+007</d>
<d>1,97e+007</d>
</Subcolumn>
</YColumn>
<YColumn Width="111" Decimals="2" Subcolumns="1">
<Title><TextAlign align="Center">PIK3CA<SUP>Tie2CreER</SUP></TextAlign></Title>
<Subcolumn>
<d>1,3e+008</d>
<d>7,52e+007</d>
<d>3,31e+007</d>
<d>3,28e+007</d>
<d>1,33e+007</d>
<d>4,65e+007</d>
<d>1,56e+007</d>
<d>1,35e+007</d>
<d>2,34e+007</d>
<d>2,76e+007</d>
<d>1,46e+007</d>
<d>1,31e+007</d>
<d>3,86e+007</d>
<d>2,54e+007</d>
<d>1,78e+007</d>
<d>8230000</d>
<d>2,49e+007</d>
<d>1,15e+007</d>
<d>1,8e+007</d>
<d>1,49e+007</d>
<d>2,28e+007</d>
</Subcolumn>
</YColumn>
</Table>
<Table ID="Table245" XFormat="none" TableType="OneWay" EVFormat="AsteriskAfterNumber">
<Title>PEP</Title>
<YColumn Width="81" Decimals="2" Subcolumns="1">
<Title><TextAlign align="Center">PIK3CA<SUP>WT</SUP></TextAlign></Title>
<Subcolumn>
<d>717000</d>
<d>113000</d>
<d>815000</d>
<d>560000</d>
<d>218000</d>
<d>139000</d>
<d>91100</d>
<d>237000</d>
<d>127000</d>
<d>239000</d>
<d>288000</d>
<d>366000</d>
<d>395000</d>
<d>199000</d>
<d>100000</d>
<d>171000</d>
<d>253000</d>
<d>225000</d>
<d>131000</d>
<d>302000</d>
<d>580000</d>
</Subcolumn>
</YColumn>
<YColumn Width="111" Decimals="2" Subcolumns="1">
<Title><TextAlign align="Center">PIK3CA<SUP>Tie2CreER</SUP></TextAlign></Title>
<Subcolumn>
<d>73700</d>
<d>67700</d>
<d>812000</d>
<d>469000</d>
<d>58600</d>
<d>602000</d>
<d>229000</d>
<d>614000</d>
<d>179000</d>
<d>29700</d>
<d>207000</d>
<d>246000</d>
<d>77500</d>
<d>152000</d>
<d>108000</d>
<d>92500</d>
<d>297000</d>
<d>138000</d>
<d>175000</d>
<d>196000</d>
<d>309000</d>
</Subcolumn>
</YColumn>
</Table>
<Table ID="Table248" XFormat="none" TableType="OneWay" EVFormat="AsteriskAfterNumber">
<Title>Phenylalanine</Title>
<YColumn Width="93" Decimals="2" Subcolumns="1">
<Title><TextAlign align="Center"><I>PIK3CA</I><SUP><I>WT</I></SUP></TextAlign></Title>
<Subcolumn>
<d>9,65e+008</d>
<d>4,91e+008</d>
<d>7,45e+008</d>
<d>6,33e+008</d>
<d>8,25e+008</d>
<d>8,12e+008</d>
<d>8,35e+008</d>
<d>6,29e+008</d>
<d>1,89e+009</d>
<d>8,98e+008</d>
<d>7,84e+008</d>
<d>7,7e+008</d>
<d>9,24e+008</d>
<d>1,11e+009</d>
<d>9,36e+008</d>
<d>6,6e+008</d>
<d>7,74e+008</d>
<d>9,4e+008</d>
<d>7,43e+008</d>
<d>8,58e+008</d>
<d>7,41e+008</d>
</Subcolumn>
</YColumn>
<YColumn Width="133" Decimals="2" Subcolumns="1">
<Title><TextAlign align="Center"><I>PIK3CA</I><SUP><I>Tie2CreER</I></SUP></TextAlign></Title>
<Subcolumn>
<d>2,15e+009</d>
<d>1,87e+009</d>
<d>8,86e+008</d>
<d>8,86e+008</d>
<d>8,73e+008</d>
<d>8,74e+008</d>
<d>8,01e+008</d>
<d>1,07e+009</d>
<d>1,52e+009</d>
<d>1,02e+009</d>
<d>1,26e+009</d>
<d>7,61e+008</d>
<d>1,08e+009</d>
<d>1,08e+009</d>
<d>1,03e+009</d>
<d>8,36e+008</d>
<d>8,82e+008</d>
<d>7,77e+008</d>
<d>1,19e+009</d>
<d>9,93e+008</d>
<d>1,19e+009</d>
</Subcolumn>
</YColumn>
</Table>
<Table ID="Table251" XFormat="none" TableType="OneWay" EVFormat="AsteriskAfterNumber">
<Title>Phosphocreatine</Title>
<YColumn Width="81" Decimals="2" Subcolumns="1">
<Title><TextAlign align="Center">PIK3CA<SUP>WT</SUP></TextAlign></Title>
<Subcolumn>
<d>1660000</d>
<d>863000</d>
<d>2000000</d>
<d>1940000</d>
<d>1930000</d>
<d>1660000</d>
<d>1240000</d>
<d>897000</d>
<d>2530000</d>
<d>1630000</d>
<d>2520000</d>
<d>2490000</d>
<d>2620000</d>
<d>2010000</d>
<d>1920000</d>
<d>1500000</d>
<d>2620000</d>
<d>2120000</d>
<d>1710000</d>
<d>2790000</d>
<d>1100000</d>
</Subcolumn>
</YColumn>
<YColumn Width="111" Decimals="2" Subcolumns="1">
<Title><TextAlign align="Center">PIK3CA<SUP>Tie2CreER</SUP></TextAlign></Title>
<Subcolumn>
<d>2570000</d>
<d>3400000</d>
<d>62200</d>
<d>1500000</d>
<d>1480000</d>
<d>1390000</d>
<d>1760000</d>
<d>2180000</d>
<d>1080000</d>
<d>1320000</d>
<d>1880000</d>
<d>1920000</d>
<d>1420000</d>
<d>1650000</d>
<d>2310000</d>
<d>1780000</d>
<d>1550000</d>
<d>2080000</d>
<d>1740000</d>
<d>2690000</d>
<d>1630000</d>
</Subcolumn>
</YColumn>
</Table>
<Table ID="Table254" XFormat="none" TableType="OneWay" EVFormat="AsteriskAfterNumber">
<Title>Proline</Title>
<YColumn Width="81" Decimals="2" Subcolumns="1">
<Title><TextAlign align="Center">PIK3CA<SUP>WT</SUP></TextAlign></Title>
<Subcolumn>
<d>2,74e+009</d>
<d>1,56e+009</d>
<d>2,13e+009</d>
<d>1,28e+009</d>
<d>1,91e+009</d>
<d>1,96e+009</d>
<d>2,1e+009</d>
<d>1,66e+009</d>
<d>5,36e+009</d>
<d>2,7e+009</d>
<d>1,86e+009</d>
<d>1,6e+009</d>
<d>2,14e+009</d>
<d>2,28e+009</d>
<d>2,15e+009</d>
<d>1,73e+009</d>
<d>1,78e+009</d>
<d>2,24e+009</d>
<d>1,79e+009</d>
<d>2,08e+009</d>
<d>1,83e+009</d>
</Subcolumn>
</YColumn>
<YColumn Width="111" Decimals="2" Subcolumns="1">
<Title><TextAlign align="Center">PIK3CA<SUP>Tie2CreER</SUP></TextAlign></Title>
<Subcolumn>
<d>6,56e+009</d>
<d>4,85e+009</d>
<d>2,79e+009</d>
<d>3,03e+009</d>
<d>1,8e+009</d>
<d>1,78e+009</d>
<d>1,32e+009</d>
<d>3e+009</d>
<d>4,16e+009</d>
<d>2,37e+009</d>
<d>2,79e+009</d>
<d>1,59e+009</d>
<d>2,35e+009</d>
<d>2,66e+009</d>
<d>2,25e+009</d>
<d>2,09e+009</d>
<d>2,3e+009</d>
<d>1,8e+009</d>
<d>3,8e+009</d>
<d>1,56e+009</d>
<d>2,88e+009</d>
</Subcolumn>
</YColumn>
</Table>
<Table ID="Table257" XFormat="none" TableType="OneWay" EVFormat="AsteriskAfterNumber">
<Title>Propionyl-carnitine</Title>
<YColumn Width="81" Decimals="2" Subcolumns="1">
<Title><TextAlign align="Center">PIK3CA<SUP>WT</SUP></TextAlign></Title>
<Subcolumn>
<d>3,5e+007</d>
<d>8580000</d>
<d>2e+007</d>
<d>1,91e+007</d>
<d>1,99e+007</d>
<d>3,15e+007</d>
<d>1,86e+007</d>
<d>1,7e+007</d>
<d>9e+007</d>
<d>2,84e+007</d>
<d>1,52e+007</d>
<d>7590000</d>
<d>2,48e+007</d>
<d>1,26e+007</d>
<d>4790000</d>
<d>1,05e+007</d>
<d>1,05e+007</d>
<d>2,62e+007</d>
<d>1,61e+007</d>
<d>1,28e+007</d>
<d>5560000</d>
</Subcolumn>
</YColumn>
<YColumn Width="111" Decimals="2" Subcolumns="1">
<Title><TextAlign align="Center">PIK3CA<SUP>Tie2CreER</SUP></TextAlign></Title>
<Subcolumn>
<d>2,21e+008</d>
<d>7,25e+007</d>
<d>2,39e+007</d>
<d>2,29e+007</d>
<d>1,24e+007</d>
<d>2,79e+007</d>
<d>6890000</d>
<d>2,94e+007</d>
<d>5,07e+007</d>
<d>2e+007</d>
<d>4,4e+007</d>
<d>1,55e+007</d>
<d>3,43e+007</d>
<d>3,4e+007</d>
<d>4,31e+007</d>
<d>1,65e+007</d>
<d>3,48e+007</d>
<d>1,45e+007</d>
<d>4,68e+007</d>
<d>6700000</d>
<d>5,48e+007</d>
</Subcolumn>
</YColumn>
</Table>
<Table ID="Table260" XFormat="none" TableType="OneWay" EVFormat="AsteriskAfterNumber">
<Title>Pyridoxal</Title>
<YColumn Width="81" Decimals="2" Subcolumns="1">
<Title><TextAlign align="Center">PIK3CA<SUP>WT</SUP></TextAlign></Title>
<Subcolumn>
<d>1330000</d>
<d>3650000</d>
<d>3680000</d>
<d>1540000</d>
<d>2740000</d>
<d>2200000</d>
<d>2530000</d>
<d>2920000</d>
<d>5670000</d>
<d>962000</d>
<d>2200000</d>
<d>797000</d>
<d>2370000</d>
<d>1590000</d>
<d>1340000</d>
<d>1050000</d>
<d>572000</d>
<d>3270000</d>
<d>5290000</d>
<d>2010000</d>
<d>686000</d>
</Subcolumn>
</YColumn>
<YColumn Width="111" Decimals="2" Subcolumns="1">
<Title><TextAlign align="Center">PIK3CA<SUP>Tie2CreER</SUP></TextAlign></Title>
<Subcolumn>
<d>8210000</d>
<d>6320000</d>
<d>3150000</d>
<d>4840000</d>
<d>1870000</d>
<d>3240000</d>
<d>1480000</d>
<d>1780000</d>
<d>1500000</d>
<d>3520000</d>
<d>2710000</d>
<d>3360000</d>
<d>3830000</d>
<d>2280000</d>
<d>1420000</d>
<d>401000</d>
<d>1730000</d>
<d>1620000</d>
<d>1530000</d>
<d>1050000</d>
<d>313000</d>
</Subcolumn>
</YColumn>
</Table>
<Table ID="Table263" XFormat="none" TableType="OneWay" EVFormat="AsteriskAfterNumber">
<Title>Pyruvate</Title>
<YColumn Width="81" Decimals="2" Subcolumns="1">
<Title><TextAlign align="Center">PIK3CA<SUP>WT</SUP></TextAlign></Title>
<Subcolumn>
<d>9,48e+007</d>
<d>7,33e+007</d>
<d>1,36e+008</d>
<d>6,66e+007</d>
<d>8,08e+007</d>
<d>1,68e+008</d>
<d>8,06e+007</d>
<d>9,22e+007</d>
<d>2,19e+008</d>
<d>2,6e+008</d>
<d>6,18e+007</d>
<d>3,94e+007</d>
<d>8,48e+007</d>
<d>7,56e+007</d>
<d>3,13e+007</d>
<d>2,53e+007</d>
<d>3,22e+007</d>
<d>1,85e+008</d>
<d>1,24e+008</d>
<d>1,1e+008</d>
<d>5,62e+007</d>
</Subcolumn>
</YColumn>
<YColumn Width="111" Decimals="2" Subcolumns="1">
<Title><TextAlign align="Center">PIK3CA<SUP>Tie2CreER</SUP></TextAlign></Title>
<Subcolumn>
<d>1,61e+008</d>
<d>1,07e+008</d>
<d>1,55e+008</d>
<d>1,49e+008</d>
<d>1,9e+007</d>
<d>1,24e+008</d>
<d>1,68e+007</d>
<d>2,25e+008</d>
<d>2,93e+008</d>
<d>9,3e+007</d>
<d>1,14e+008</d>
<d>6,23e+007</d>
<d>2,5e+008</d>
<d>2,93e+008</d>
<d>1,88e+008</d>
<d>5,86e+007</d>
<d>1,33e+008</d>
<d>4,25e+007</d>
<d>2,76e+008</d>
<d>4,66e+007</d>
<d>4,06e+008</d>
</Subcolumn>
</YColumn>
</Table>
<Table ID="Table266" XFormat="none" TableType="OneWay" EVFormat="AsteriskAfterNumber">
<Title>Quinolinic acid</Title>
<YColumn Width="81" Decimals="2" Subcolumns="1">
<Title><TextAlign align="Center">PIK3CA<SUP>WT</SUP></TextAlign></Title>
<Subcolumn>
<d>0</d>
<d>65500</d>
<d>398000</d>
<d>123000</d>
<d>354000</d>
<d>308000</d>
<d>459000</d>
<d>503000</d>
<d>3670000</d>
<d>141000</d>
<d>457000</d>
<d>456000</d>
<d>173000</d>
<d>0</d>
<d>401000</d>
<d>370000</d>
<d>748000</d>
<d>565000</d>
<d>646000</d>
<d>560000</d>
<d>0</d>
</Subcolumn>
</YColumn>
<YColumn Width="111" Decimals="2" Subcolumns="1">
<Title><TextAlign align="Center">PIK3CA<SUP>Tie2CreER</SUP></TextAlign></Title>
<Subcolumn>
<d>1,78e+007</d>
<d>2970000</d>
<d>50000</d>
<d>440000</d>
<d>807000</d>
<d>0</d>
<d>164000</d>
<d>88400</d>
<d>80700</d>
<d>614000</d>
<d>277000</d>
<d>143000</d>
<d>504000</d>
<d>0</d>
<d>171000</d>
<d>241000</d>
<d>637000</d>
<d>371000</d>
<d>62900</d>
<d>294000</d>
<d>184000</d>
</Subcolumn>
</YColumn>
</Table>
<Table ID="Table269" XFormat="none" TableType="OneWay" EVFormat="AsteriskAfterNumber">
<Title>Riboflavine</Title>
<YColumn Width="93" Decimals="2" Subcolumns="1">
<Title><TextAlign align="Center">PIK3CA<SUP>WT</SUP></TextAlign></Title>
<Subcolumn>
<d>210000</d>
<d>48900</d>
<d>288000</d>
<d>215000</d>
<d>530000</d>
<d>475000</d>
<d>388000</d>
<d>354000</d>
<d>466000</d>
<d>84300</d>
<d>245000</d>
<d>56100</d>
<d>462000</d>
<d>80700</d>
<d>34000</d>
<d>626000</d>
<d>106000</d>
<d>390000</d>
<d>633000</d>
<d>218000</d>
<d>28600</d>
</Subcolumn>
</YColumn>
<YColumn Width="133" Decimals="2" Subcolumns="1">
<Title><TextAlign align="Center">PIK3CA<SUP>Tie2CreER</SUP></TextAlign></Title>
<Subcolumn>
<d>1650000</d>
<d>404000</d>
<d>119000</d>
<d>572000</d>
<d>146000</d>
<d>450000</d>
<d>117000</d>
<d>229000</d>
<d>952000</d>
<d>257000</d>
<d>421000</d>
<d>345000</d>
<d>237000</d>
<d>201000</d>
<d>301000</d>
<d>223000</d>
<d>580000</d>
<d>222000</d>
<d>648000</d>
<d>201000</d>
<d>599000</d>
</Subcolumn>
</YColumn>
</Table>
<Table ID="Table272" XFormat="none" TableType="OneWay" EVFormat="AsteriskAfterNumber">
<Title>Ribose</Title>
<YColumn Width="81" Decimals="2" Subcolumns="1">
<Title><TextAlign align="Center">PIK3CA<SUP>WT</SUP></TextAlign></Title>
<Subcolumn>
<d>0</d>
<d>2030000</d>
<d>628000</d>
<d>2310000</d>
<d>4100000</d>
<d>1170000</d>
<d>1180000</d>
<d>126000</d>
<d>141000</d>
<d>2050000</d>
<d>1290000</d>
<d>457000</d>
<d>1740000</d>
<d>2260000</d>
<d>1330000</d>
<d>2620000</d>
<d>3800000</d>
<d>0</d>
<d>431000</d>
<d>1560000</d>
<d>1350000</d>
</Subcolumn>
</YColumn>
<YColumn Width="111" Decimals="2" Subcolumns="1">
<Title><TextAlign align="Center">PIK3CA<SUP>Tie2CreER</SUP></TextAlign></Title>
<Subcolumn>
<d>229000</d>
<d>80200</d>
<d>271000</d>
<d>32000</d>
<d>1860000</d>
<d>1280000</d>
<d>1100000</d>
<d>2840000</d>
<d>3340000</d>
<d>2400000</d>
<d>4180000</d>
<d>918000</d>
<d>2840000</d>
<d>2130000</d>
<d>55500</d>
<d>201000</d>
<d>483000</d>
<d>1800000</d>
<d>3040000</d>
<d>48100</d>
<d>1600000</d>
</Subcolumn>
</YColumn>
</Table>
<Table ID="Table275" XFormat="none" TableType="OneWay" EVFormat="AsteriskAfterNumber">
<Title>Ribose-Phosphate</Title>
<YColumn Width="98" Decimals="2" Subcolumns="1">
<Title><TextAlign align="Center">PIK3CA<SUP>WT</SUP></TextAlign></Title>
<Subcolumn>
<d>8,63e+007</d>
<d>6,06e+007</d>
<d>9,63e+007</d>
<d>7,22e+007</d>
<d>6,69e+007</d>
<d>1,02e+008</d>
<d>3800000</d>
<d>4,75e+007</d>
<d>5980000</d>
<d>2930000</d>
<d>3920000</d>
<d>3020000</d>
<d>3,32e+007</d>
<d>6010000</d>
<d>2110000</d>
<d>470000</d>
<d>8380000</d>
<d>1,28e+008</d>
<d>1,08e+008</d>
<d>9,56e+007</d>
<d>2640000</d>
</Subcolumn>
</YColumn>
<YColumn Width="133" Decimals="2" Subcolumns="1">
<Title><TextAlign align="Center">PIK3CA<SUP>Tie2CreER</SUP></TextAlign></Title>
<Subcolumn>
<d>8510000</d>
<d>3,8e+007</d>
<d>5,64e+007</d>
<d>6,97e+007</d>
<d>1,36e+007</d>
<d>2,53e+007</d>
<d>1,02e+007</d>
<d>6330000</d>
<d>1,05e+007</d>
<d>4,6e+007</d>
<d>1,84e+007</d>
<d>8,4e+007</d>
<d>2620000</d>
<d>5480000</d>
<d>4,19e+007</d>
<d>1270000</d>
<d>1,25e+007</d>
<d>1,08e+007</d>
<d>4660000</d>
<d>3010000</d>
<d>2860000</d>
</Subcolumn>
</YColumn>
</Table>
<Table ID="Table278" XFormat="none" TableType="OneWay" EVFormat="AsteriskAfterNumber">
<Title>S-Adenosyl-L-Homocysteine</Title>
<YColumn Width="93" Decimals="2" Subcolumns="1">
<Title><TextAlign align="Center"><I>PIK3CA</I><SUP><I>WT</I></SUP></TextAlign></Title>
<Subcolumn>
<d>224000</d>
<d>182000</d>
<d>174000</d>
<d>451000</d>
<d>564000</d>
<d>216000</d>
<d>315000</d>
<d>153000</d>
<d>379000</d>
<d>1340000</d>
<d>335000</d>
<d>97700</d>
<d>1880000</d>
<d>496000</d>
<d>223000</d>
<d>323000</d>
<d>237000</d>
<d>160000</d>
<d>42100</d>
<d>398000</d>
<d>249000</d>
</Subcolumn>
</YColumn>
<YColumn Width="133" Decimals="2" Subcolumns="1">
<Title><TextAlign align="Center"><I>PIK3CA</I><SUP><I>Tie2CreER</I></SUP></TextAlign></Title>
<Subcolumn>
<d>11100</d>
<d>453000</d>
<d>379000</d>
<d>518000</d>
<d>156000</d>
<d>257000</d>
<d>246000</d>
<d>807000</d>
<d>8900000</d>
<d>143000</d>
<d>1210000</d>
<d>649000</d>
<d>158000</d>
<d>1550000</d>
<d>3360000</d>
<d>506000</d>
<d>8670</d>
<d>327000</d>
<d>5290000</d>
<d>231000</d>
<d>8730000</d>
</Subcolumn>
</YColumn>
</Table>
<Table ID="Table281" XFormat="none" TableType="OneWay" EVFormat="AsteriskAfterNumber">
<Title>Serine</Title>
<YColumn Width="81" Decimals="2" Subcolumns="1">
<Title><TextAlign align="Center">PIK3CA<SUP>WT</SUP></TextAlign></Title>
<Subcolumn>
<d>7,19e+007</d>
<d>3,74e+007</d>
<d>6,16e+007</d>
<d>4,19e+007</d>
<d>4,29e+007</d>
<d>7,54e+007</d>
<d>5,48e+007</d>
<d>5,44e+007</d>
<d>4,34e+007</d>
<d>6,08e+007</d>
<d>5,67e+007</d>
<d>3,23e+007</d>
<d>6,6e+007</d>
<d>5,11e+007</d>
<d>7,22e+007</d>
<d>5,35e+007</d>
<d>6,15e+007</d>
<d>6e+007</d>
<d>5,36e+007</d>
<d>6,65e+007</d>
<d>5,62e+007</d>
</Subcolumn>
</YColumn>
<YColumn Width="111" Decimals="2" Subcolumns="1">
<Title><TextAlign align="Center">PIK3CA<SUP>Tie2CreER</SUP></TextAlign></Title>
<Subcolumn>
<d>9,03e+007</d>
<d>7,14e+007</d>
<d>3,72e+007</d>
<d>7,32e+007</d>
<d>5,81e+007</d>
<d>4,54e+007</d>
<d>5,09e+007</d>
<d>3,56e+007</d>
<d>6,28e+007</d>
<d>5,29e+007</d>
<d>3,56e+007</d>
<d>4,93e+007</d>
<d>5,7e+007</d>
<d>5,55e+007</d>
<d>6,88e+007</d>
<d>6,67e+007</d>
<d>4,32e+007</d>
<d>6,02e+007</d>
<d>7,43e+007</d>
<d>4,48e+007</d>
<d>7,29e+007</d>
</Subcolumn>
</YColumn>
</Table>
<Table ID="Table284" XFormat="none" TableType="OneWay" EVFormat="AsteriskAfterNumber">
<Title>Serotonine</Title>
<YColumn Width="81" Decimals="2" Subcolumns="1">
<Title><TextAlign align="Center">PIK3CA<SUP>WT</SUP></TextAlign></Title>
<Subcolumn>
<d>3,87e+007</d>
<d>1890000</d>
<d>1610000</d>
<d>1,85e+007</d>
<d>2,12e+007</d>
<d>9100000</d>
<d>5940000</d>
<d>3050000</d>
<d>708000</d>
<d>1510000</d>
<d>5150000</d>
<d>6950000</d>
<d>1,19e+007</d>
<d>4620000</d>
<d>2240000</d>
<d>1560000</d>
<d>7240000</d>
<d>1,58e+007</d>
<d>3050000</d>
<d>5570000</d>
<d>3400000</d>
</Subcolumn>
</YColumn>
<YColumn Width="111" Decimals="2" Subcolumns="1">
<Title><TextAlign align="Center">PIK3CA<SUP>Tie2CreER</SUP></TextAlign></Title>
<Subcolumn>
<d>2270000</d>
<d>1860000</d>
<d>1,11e+007</d>
<d>5990000</d>
<d>1,15e+007</d>
<d>8050000</d>
<d>5120000</d>
<d>1290000</d>
<d>1830000</d>
<d>4270000</d>
<d>5010000</d>
<d>4260000</d>
<d>1110000</d>
<d>3670000</d>
<d>1,09e+007</d>
<d>6920000</d>
<d>4680000</d>
<d>3420000</d>
<d>2630000</d>
<d>1,67e+007</d>
<d>1610000</d>
</Subcolumn>
</YColumn>
</Table>
<Table ID="Table287" XFormat="none" TableType="OneWay" EVFormat="AsteriskAfterNumber">
<Title>Stearic acid</Title>
<YColumn Width="81" Decimals="2" Subcolumns="1">
<Title><TextAlign align="Center">PIK3CA<SUP>WT</SUP></TextAlign></Title>
<Subcolumn>
<d>7,58e+007</d>
<d>2,38e+008</d>
<d>3,7e+008</d>
<d>1,34e+008</d>
<d>1,68e+008</d>
<d>2,17e+008</d>
<d>1,65e+008</d>
<d>1,26e+008</d>
<d>2,31e+008</d>
<d>1,47e+008</d>
<d>1,36e+008</d>
<d>1,04e+008</d>
<d>1,19e+008</d>
<d>1,45e+008</d>
<d>2,03e+008</d>
<d>2,1e+008</d>
<d>2,06e+008</d>
<d>3,51e+008</d>
<d>4,02e+008</d>
<d>2,58e+008</d>
<d>1,15e+008</d>
</Subcolumn>
</YColumn>
<YColumn Width="111" Decimals="2" Subcolumns="1">
<Title><TextAlign align="Center">PIK3CA<SUP>Tie2CreER</SUP></TextAlign></Title>
<Subcolumn>
<d>2,1e+008</d>
<d>1,26e+008</d>
<d>2,32e+008</d>
<d>2,05e+008</d>
<d>2,11e+008</d>
<d>1,92e+008</d>
<d>1,82e+008</d>
<d>1,71e+008</d>
<d>1,98e+008</d>
<d>2,5e+008</d>
<d>2,05e+008</d>
<d>1,78e+008</d>
<d>1,19e+008</d>
<d>1,05e+008</d>
<d>1,31e+008</d>
<d>1,47e+008</d>
<d>1,24e+008</d>
<d>1,15e+008</d>
<d>1,26e+008</d>
<d>2,41e+008</d>
<d>8,96e+007</d>
</Subcolumn>
</YColumn>
</Table>
<Table ID="Table290" XFormat="none" TableType="OneWay" EVFormat="AsteriskAfterNumber">
<Title>Succinic acid</Title>
<YColumn Width="93" Decimals="2" Subcolumns="1">
<Title><TextAlign align="Center"><I>PIK3CA</I><SUP><I>WT</I></SUP></TextAlign></Title>
<Subcolumn>
<d>1,15e+008</d>
<d>4,45e+007</d>
<d>6,89e+007</d>
<d>7,01e+007</d>
<d>9,53e+007</d>
<d>8,22e+007</d>
<d>6,33e+007</d>
<d>3,27e+007</d>
<d>8,05e+007</d>
<d>1,49e+008</d>
<d>5,61e+007</d>
<d>3,42e+007</d>
<d>1,22e+008</d>
<d>7,57e+007</d>
<d>2,84e+007</d>
<d>3,52e+007</d>
<d>3,93e+007</d>
<d>9,96e+007</d>
<d>3,56e+007</d>
<d>4,49e+007</d>
<d>2,88e+007</d>
</Subcolumn>
</YColumn>
<YColumn Width="133" Decimals="2" Subcolumns="1">
<Title><TextAlign align="Center"><I>PIK3CA</I><SUP><I>Tie2CreER</I></SUP></TextAlign></Title>
<Subcolumn>
<d>8,12e+008</d>
<d>2,81e+008</d>
<d>1,44e+008</d>
<d>7,37e+007</d>
<d>2,88e+007</d>
<d>1,32e+008</d>
<d>1,93e+007</d>
<d>7,96e+007</d>
<d>6,72e+008</d>
<d>6,66e+007</d>
<d>1,28e+008</d>
<d>6,08e+007</d>
<d>1,39e+008</d>
<d>1,98e+008</d>
<d>9,62e+007</d>
<d>3,01e+007</d>
<d>1,84e+008</d>
<d>8,07e+007</d>
<d>2,49e+008</d>
<d>1,99e+007</d>
<d>2,44e+008</d>
</Subcolumn>
</YColumn>
</Table>
<Table ID="Table293" XFormat="none" TableType="OneWay" EVFormat="AsteriskAfterNumber">
<Title>Taurine</Title>
<YColumn Width="81" Decimals="2" Subcolumns="1">
<Title><TextAlign align="Center">PIK3CA<SUP>WT</SUP></TextAlign></Title>
<Subcolumn>
<d>7,32e+008</d>
<d>3,82e+008</d>
<d>6,22e+008</d>
<d>6,84e+008</d>
<d>7,52e+008</d>
<d>9,02e+008</d>
<d>7,56e+008</d>
<d>6,94e+008</d>
<d>3,65e+009</d>
<d>6,91e+008</d>
<d>8,57e+008</d>
<d>8,9e+008</d>
<d>1,1e+009</d>
<d>8,1e+008</d>
<d>7,84e+008</d>
<d>4,86e+008</d>
<d>1,14e+009</d>
<d>1,06e+009</d>
<d>5,42e+008</d>
<d>9,35e+008</d>
<d>8,03e+008</d>
</Subcolumn>
</YColumn>
<YColumn Width="111" Decimals="2" Subcolumns="1">
<Title><TextAlign align="Center">PIK3CA<SUP>Tie2CreER</SUP></TextAlign></Title>
<Subcolumn>
<d>4,79e+009</d>
<d>3,73e+009</d>
<d>6,53e+008</d>
<d>8,29e+008</d>
<d>5,51e+008</d>
<d>6,47e+008</d>
<d>4,9e+008</d>
<d>8,13e+008</d>
<d>1,44e+009</d>
<d>7,59e+008</d>
<d>1,39e+009</d>
<d>6,83e+008</d>
<d>1,3e+009</d>
<d>1,32e+009</d>
<d>8,26e+008</d>
<d>8,37e+008</d>
<d>8,79e+008</d>
<d>4,03e+008</d>
<d>1,42e+009</d>
<d>1,2e+009</d>
<d>1,01e+009</d>
</Subcolumn>
</YColumn>
</Table>
<Table ID="Table296" XFormat="none" TableType="OneWay" EVFormat="AsteriskAfterNumber">
<Title>Threonine</Title>
<YColumn Width="93" Decimals="2" Subcolumns="1">
<Title><TextAlign align="Center"><I>PIK3CA</I><SUP><I>WT</I></SUP></TextAlign></Title>
<Subcolumn>
<d>5,25e+008</d>
<d>6,6e+008</d>
<d>7,29e+008</d>
<d>5,19e+008</d>
<d>8,07e+008</d>
<d>5,94e+008</d>
<d>1,04e+009</d>
<d>9,54e+008</d>
<d>7,6e+008</d>
<d>9,41e+008</d>
<d>5,88e+008</d>
<d>5,32e+008</d>
<d>8,02e+008</d>
<d>8,81e+008</d>
<d>7,86e+008</d>
<d>7,37e+008</d>
<d>7,82e+008</d>
<d>7,12e+008</d>
<d>5,78e+008</d>
<d>7,08e+008</d>
<d>8,42e+008</d>
</Subcolumn>
</YColumn>
<YColumn Width="133" Decimals="2" Subcolumns="1">
<Title><TextAlign align="Center"><I>PIK3CA</I><SUP><I>Tie2CreER</I></SUP></TextAlign></Title>
<Subcolumn>
<d>1,34e+009</d>
<d>8e+008</d>
<d>1,08e+009</d>
<d>1,44e+009</d>
<d>7,48e+008</d>
<d>6,63e+008</d>
<d>6,66e+008</d>
<d>9,54e+008</d>
<d>1,24e+009</d>
<d>8,8e+008</d>
<d>8,89e+008</d>
<d>6,54e+008</d>
<d>8,59e+008</d>
<d>8,07e+008</d>
<d>9,64e+008</d>
<d>9,85e+008</d>
<d>4,82e+008</d>
<d>7,58e+008</d>
<d>9,02e+008</d>
<d>7,29e+008</d>
<d>1,09e+009</d>
</Subcolumn>
</YColumn>
</Table>
<Table ID="Table299" XFormat="none" TableType="OneWay" EVFormat="AsteriskAfterNumber">
<Title>Thymidine</Title>
<YColumn Width="98" Decimals="2" Subcolumns="1">
<Title><TextAlign align="Center"><I>PIK3CA</I><SUP><I>WT</I></SUP></TextAlign></Title>
<Subcolumn>
<d>2040000</d>
<d>2960000</d>
<d>4490000</d>
<d>5240000</d>
<d>6390000</d>
<d>2930000</d>
<d>6740000</d>
<d>5870000</d>
<d>1,37e+007</d>
<d>8610000</d>
<d>5770000</d>
<d>4850000</d>
<d>1670000</d>
<d>3330000</d>
<d>1390000</d>
<d>2180000</d>
<d>1850000</d>
<d>4690000</d>
<d>3050000</d>
<d>3440000</d>
<d>5440000</d>
</Subcolumn>
</YColumn>
<YColumn Width="133" Decimals="2" Subcolumns="1">
<Title><TextAlign align="Center"><I>PIK3CA</I><SUP><I>Tie2CreER</I></SUP></TextAlign></Title>
<Subcolumn>
<d>2520000</d>
<d>1500000</d>
<d>4970000</d>
<d>4960000</d>
<d>6890000</d>
<d>3710000</d>
<d>8250000</d>
<d>1,12e+007</d>
<d>5770000</d>
<d>5970000</d>
<d>1,18e+007</d>
<d>7710000</d>
<d>8600000</d>
<d>2,14e+007</d>
<d>3570000</d>
<d>2590000</d>
<d>8960000</d>
<d>8310000</d>
<d>9350000</d>
<d>9000000</d>
<d>8100000</d>
</Subcolumn>
</YColumn>
</Table>
<Table ID="Table302" XFormat="none" TableType="OneWay" EVFormat="AsteriskAfterNumber">
<Title>Tryptophane</Title>
<YColumn Width="81" Decimals="2" Subcolumns="1">
<Title><TextAlign align="Center">PIK3CA<SUP>WT</SUP></TextAlign></Title>
<Subcolumn>
<d>6,74e+008</d>
<d>5,8e+008</d>
<d>8,1e+008</d>
<d>6,45e+008</d>
<d>7,34e+008</d>
<d>9,53e+008</d>
<d>1,1e+009</d>
<d>7,85e+008</d>
<d>4,14e+008</d>
<d>6,45e+008</d>
<d>6,88e+008</d>
<d>5,64e+008</d>
<d>7,22e+008</d>
<d>7,66e+008</d>
<d>5,42e+008</d>
<d>4,89e+008</d>
<d>6,01e+008</d>
<d>6,33e+008</d>
<d>5,9e+008</d>
<d>6,31e+008</d>
<d>5,74e+008</d>
</Subcolumn>
</YColumn>
<YColumn Width="111" Decimals="2" Subcolumns="1">
<Title><TextAlign align="Center">PIK3CA<SUP>Tie2CreER</SUP></TextAlign></Title>
<Subcolumn>
<d>4,2e+008</d>
<d>3,73e+008</d>
<d>6,79e+008</d>
<d>9,39e+008</d>
<d>8,04e+008</d>
<d>6,15e+008</d>
<d>6,15e+008</d>
<d>6,26e+008</d>
<d>6,66e+008</d>
<d>5,45e+008</d>
<d>9,13e+008</d>
<d>7,34e+008</d>
<d>7,59e+008</d>
<d>5,08e+008</d>
<d>6,36e+008</d>
<d>5,01e+008</d>
<d>6,2e+008</d>
<d>8,1e+008</d>
<d>4,98e+008</d>
<d>2,24e+008</d>
<d>8,53e+008</d>
</Subcolumn>
</YColumn>
</Table>
<Table ID="Table305" XFormat="none" TableType="OneWay" EVFormat="AsteriskAfterNumber">
<Title>Tyrosine</Title>
<YColumn Width="81" Decimals="2" Subcolumns="1">
<Title><TextAlign align="Center">PIK3CA<SUP>WT</SUP></TextAlign></Title>
<Subcolumn>
<d>7,79e+008</d>
<d>4,12e+008</d>
<d>4,88e+008</d>
<d>3,8e+008</d>
<d>5,34e+008</d>
<d>7,13e+008</d>
<d>5,38e+008</d>
<d>5,19e+008</d>
<d>1,83e+009</d>
<d>4,78e+008</d>
<d>4,72e+008</d>
<d>3,26e+008</d>
<d>5,57e+008</d>
<d>4,66e+008</d>
<d>3,57e+008</d>
<d>3,77e+008</d>
<d>4,37e+008</d>
<d>4,25e+008</d>
<d>3,26e+008</d>
<d>3,59e+008</d>
<d>4,52e+008</d>
</Subcolumn>
</YColumn>
<YColumn Width="111" Decimals="2" Subcolumns="1">
<Title><TextAlign align="Center">PIK3CA<SUP>Tie2CreER</SUP></TextAlign></Title>
<Subcolumn>
<d>1,49e+009</d>
<d>1,73e+009</d>
<d>6,39e+008</d>
<d>7,88e+008</d>
<d>3,98e+008</d>
<d>5,98e+008</d>
<d>3,69e+008</d>
<d>6,88e+008</d>
<d>1,07e+009</d>
<d>5,97e+008</d>
<d>9,98e+008</d>
<d>4,3e+008</d>
<d>6,16e+008</d>
<d>1e+009</d>
<d>7,57e+008</d>
<d>6,4e+008</d>
<d>4,48e+008</d>
<d>3,28e+008</d>
<d>8,16e+008</d>
<d>3,89e+008</d>
<d>8,31e+008</d>
</Subcolumn>
</YColumn>
</Table>
<Table ID="Table308" XFormat="none" TableType="OneWay" EVFormat="AsteriskAfterNumber">
<Title>Urate</Title>
<YColumn Width="93" Decimals="2" Subcolumns="1">
<Title><TextAlign align="Center"><I>PIK3CA</I><SUP><I>WT</I></SUP></TextAlign></Title>
<Subcolumn>
<d>4,15e+008</d>
<d>3,08e+008</d>
<d>3,53e+008</d>
<d>2,89e+008</d>
<d>3,57e+008</d>
<d>3,94e+008</d>
<d>1,95e+008</d>
<d>1,96e+008</d>
<d>4,06e+008</d>
<d>3,61e+008</d>
<d>1,18e+008</d>
<d>6,52e+007</d>
<d>3,51e+008</d>
<d>1,99e+008</d>
<d>8,06e+007</d>
<d>8,67e+007</d>
<d>1,8e+008</d>
<d>3,31e+008</d>
<d>2,58e+008</d>
<d>2,44e+008</d>
<d>8,54e+007</d>
</Subcolumn>
</YColumn>
<YColumn Width="133" Decimals="2" Subcolumns="1">
<Title><TextAlign align="Center"><I>PIK3CA</I><SUP><I>Tie2CreER</I></SUP></TextAlign></Title>
<Subcolumn>
<d>1,07e+009</d>
<d>6,76e+008</d>
<d>4,48e+008</d>
<d>3,37e+008</d>
<d>1,75e+008</d>
<d>3,04e+008</d>
<d>1,58e+008</d>
<d>3,47e+008</d>
<d>9,17e+008</d>
<d>2,07e+008</d>
<d>3,97e+008</d>
<d>3,38e+008</d>
<d>4,66e+008</d>
<d>4,49e+008</d>
<d>4,11e+008</d>
<d>6,44e+007</d>
<d>5,61e+008</d>
<d>2,09e+008</d>
<d>5,71e+008</d>
<d>9,92e+007</d>
<d>6,57e+008</d>
</Subcolumn>
</YColumn>
</Table>
<Table ID="Table311" XFormat="none" TableType="OneWay" EVFormat="AsteriskAfterNumber">
<Title>Valine</Title>
<YColumn Width="93" Decimals="2" Subcolumns="1">
<Title><TextAlign align="Center"><I>PIK3CA</I><SUP><I>WT</I></SUP></TextAlign></Title>
<Subcolumn>
<d>1,01e+009</d>
<d>8,69e+008</d>
<d>1,23e+009</d>
<d>9,55e+008</d>
<d>1,26e+009</d>
<d>8,69e+008</d>
<d>1,25e+009</d>
<d>1,25e+009</d>
<d>1,29e+009</d>
<d>1,18e+009</d>
<d>1,64e+009</d>
<d>1,69e+009</d>
<d>1,35e+009</d>
<d>1,51e+009</d>
<d>1,59e+009</d>
<d>1,15e+009</d>
<d>1,27e+009</d>
<d>1,38e+009</d>
<d>1,14e+009</d>
<d>1,27e+009</d>
<d>1,32e+009</d>
</Subcolumn>
</YColumn>
<YColumn Width="133" Decimals="2" Subcolumns="1">
<Title><TextAlign align="Center"><I>PIK3CA</I><SUP><I>Tie2CreER</I></SUP></TextAlign></Title>
<Subcolumn>
<d>1,64e+009</d>
<d>1,53e+009</d>
<d>1,4e+009</d>
<d>1,34e+009</d>
<d>1,48e+009</d>
<d>1,55e+009</d>
<d>1,45e+009</d>
<d>1,22e+009</d>
<d>1,8e+009</d>
<d>1,71e+009</d>
<d>1,15e+009</d>
<d>1,42e+009</d>
<d>1,32e+009</d>
<d>1,16e+009</d>
<d>1,46e+009</d>
<d>1,44e+009</d>
<d>1,05e+009</d>
<d>1,08e+009</d>
<d>1,73e+009</d>
<d>1,86e+009</d>
<d>1,42e+009</d>
</Subcolumn>
</YColumn>
</Table>
<Table ID="Table314" XFormat="none" TableType="OneWay" EVFormat="AsteriskAfterNumber">
<Title>Xanthosine</Title>
<YColumn Width="81" Decimals="2" Subcolumns="1">
<Title><TextAlign align="Center">PIK3CA<SUP>WT</SUP></TextAlign></Title>
<Subcolumn>
<d>988000</d>
<d>563000</d>
<d>2430000</d>
<d>599000</d>
<d>214000</d>
<d>414000</d>
<d>41900</d>
<d>196000</d>
<d>234000</d>
<d>249000</d>
<d>71000</d>
<d>0</d>
<d>523000</d>
<d>255000</d>
<d>0</d>
<d>52200</d>
<d>124000</d>
<d>1940000</d>
<d>927000</d>
<d>991000</d>
<d>0</d>
</Subcolumn>
</YColumn>
<YColumn Width="111" Decimals="2" Subcolumns="1">
<Title><TextAlign align="Center">PIK3CA<SUP>Tie2CreER</SUP></TextAlign></Title>
<Subcolumn>
<d>2730000</d>
<d>760000</d>
<d>2230000</d>
<d>1730000</d>
<d>79200</d>
<d>600000</d>
<d>37500</d>
<d>491000</d>
<d>1890000</d>
<d>1060000</d>
<d>430000</d>
<d>632000</d>
<d>482000</d>
<d>587000</d>
<d>704000</d>
<d>0</d>
<d>205000</d>
<d>141000</d>
<d>1120000</d>
<d>23500</d>
<d>758000</d>
</Subcolumn>
</YColumn>
</Table>
</GraphPadPrismFile>

<xsl:template match="ps:Info">
	<a><xsl:attribute name="name"><xsl:value-of select="@ID"></xsl:value-of></xsl:attribute></a>
	<table border="0">
		<tr>
			<td><xsl:apply-templates select="ps:Title"></xsl:apply-templates> </td><td width="20"></td><td width="50%"><b>Notes</b></td>
		</tr>
		<tr>
			<td valign="top">
				<table BORDER="1" CELLSPACING="0">
					<tr><th>Constant</th><th>Name</th></tr>
					<xsl:for-each select="ps:Constant">
						<tr>
	<td><xsl:apply-templates select="ps:Name"></xsl:apply-templates> </td>
	<td><xsl:apply-templates select="ps:Value"></xsl:apply-templates> </td>
						</tr>
					</xsl:for-each>
				</table>
			</td>
			<td></td>
			<td valign="top">
				<xsl:apply-templates select="ps:Notes"></xsl:apply-templates>
			</td>
		</tr>
	</table>
</xsl:template>

<xsl:template match="ps:GraphPadPrismFile">
<HTML>
      <BODY>
	
	<xsl:variable name="Chars" select="'ABCDEFGHIJKLMNOPQRSTUVWXYZ'"></xsl:variable>	
	<font color="#999999"> 

<p align="center">This file can be opened by <a href="https://www.graphpad.com">GraphPad</a> Prism (version 
	<xsl:value-of select="@PrismXMLVersion"></xsl:value-of> or later). </p></font><hr></hr>
         This file contains <xsl:value-of select="count(ps:Table|ps:HugeTable)"></xsl:value-of> data tables and 
	<xsl:value-of select="count(ps:Info)+count(ps:Table|ps:HugeTable/ps:Info)"></xsl:value-of> info tables:

	<dir>
        <xsl:for-each select="ps:Info">
		<li>
		<a>
		<xsl:attribute name="href">#<xsl:value-of select="@ID"></xsl:value-of></xsl:attribute> 
		<xsl:apply-templates select="ps:Title"></xsl:apply-templates>
		</a>
		</li>
	</xsl:for-each>
        <xsl:for-each select="ps:Table|ps:HugeTable">
		<li>
		<a>
		<xsl:attribute name="href">#<xsl:value-of select="@ID"></xsl:value-of></xsl:attribute> 
		<xsl:apply-templates select="ps:Title"></xsl:apply-templates>
		</a>
		<dir>
        	<xsl:for-each select="ps:Info">
  			<li>
	  		<a>
  			<xsl:attribute name="href">#<xsl:value-of select="@ID"></xsl:value-of></xsl:attribute> 
  			<xsl:apply-templates select="ps:Title"></xsl:apply-templates>
	  		</a>
  			</li>
	  	</xsl:for-each>
		</dir>
		</li>
	</xsl:for-each>
	</dir>
        <hr></hr>


	<xsl:apply-templates select="ps:Info"></xsl:apply-templates>

	<br></br>
	<hr></hr>
	<br></br>


     <xsl:for-each select="ps:Table|ps:HugeTable">
	<xsl:apply-templates select="ps:Title"></xsl:apply-templates>
	<a><xsl:attribute name="name"><xsl:value-of select="@ID"></xsl:value-of></xsl:attribute></a>
	<xsl:variable name="width" select="100 div count (*/ps:Subcolumn)"></xsl:variable>

	<xsl:variable name="xFormat" select="./@XFormat"></xsl:variable>
	<xsl:variable name="yFormat" select="./@YFormat"></xsl:variable>
	<xsl:variable name="nRepl" select="./@replicates"></xsl:variable>
	<xsl:variable name="isXAdvancedColumn" select="boolean(($xFormat='date' or $xFormat='time' or $xFormat='startenddate') and count(ps:XAdvancedColumn) &gt; 0)"></xsl:variable>
	<xsl:variable name="isXAdvancedSubcol" select="boolean(($xFormat='startenddate') or count(ps:XAdvancedColumn/ps:Subcolumn/ps:Title) &gt; 0)"></xsl:variable>
	<xsl:variable name="isXSubcol" select="boolean(($xFormat='error' or count(ps:XColumn/ps:Subcolumn/ps:Title) &gt; 0) and not ($isXAdvancedColumn))"></xsl:variable>					
	<xsl:variable name="isYSubcol" select="boolean(($yFormat='replicates'and ./@Replicates&gt;1) or         ($yFormat!='text'and $yFormat!='replicates') or        count(ps:YColumn/ps:Subcolumn/ps:Title)&gt;0)"></xsl:variable>
	<xsl:variable name="isYSubColNameCustom" select="boolean($isYSubcol and count(ps:SubColumnTitles)&gt;0)"></xsl:variable>
	<TABLE BORDER="1" CELLSPACING="0">
		<TR>
			<xsl:for-each select="ps:RowTitlesColumn">
				<TD align="center">
				<xsl:attribute name="rowspan"> 
				<xsl:if test="$isXSubcol or $isXAdvancedSubcol or $isYSubcol">2</xsl:if>
				</xsl:attribute><BR></BR>
				</TD>
			</xsl:for-each>
			<xsl:if test="not ($isXAdvancedColumn)">
				<xsl:for-each select="ps:XColumn">
					<TD align="center"> 
						<xsl:attribute name="rowspan">	
						<xsl:if test="$isYSubcol and not($isXSubcol)">2</xsl:if>
						</xsl:attribute>
						<xsl:attribute name="colspan"><xsl:value-of select="./@Subcolumns"></xsl:value-of></xsl:attribute>
						 
						<xsl:apply-templates select="ps:Title"></xsl:apply-templates>
						<xsl:if test="count(ps:Title)=0 or ps:Title=''">X-Title</xsl:if>				
						 
					</TD>
				</xsl:for-each>
			</xsl:if>
			<xsl:if test="$isXAdvancedColumn">
				<xsl:for-each select="ps:XAdvancedColumn">
					<TD align="center"> 
						<xsl:attribute name="rowspan">	
						<xsl:if test="$isYSubcol and not($isXAdvancedSubcol)">2</xsl:if>
						</xsl:attribute>
						<xsl:attribute name="colspan"><xsl:value-of select="./@Subcolumns"></xsl:value-of></xsl:attribute>
						 
						<xsl:apply-templates select="ps:Title"></xsl:apply-templates>
						<xsl:if test="count(ps:Title)=0 or ps:Title=''">X-Title</xsl:if>				
						 
					</TD>
				</xsl:for-each>
			</xsl:if>
			<xsl:for-each select="ps:YColumn">		
				<xsl:variable name="DefColName2" select="(position()-1) mod 26"></xsl:variable> 
				<xsl:variable name="DefColName1" select="(position()-1-$DefColName2) div 26"></xsl:variable> 
				<TD align="center">
					<xsl:attribute name="colspan"><xsl:value-of select="./@Subcolumns"></xsl:value-of></xsl:attribute> 
					<xsl:attribute name="rowspan">	
					<xsl:if test="($isXSubcol or $isXAdvancedSubcol) and not($isYSubcol)">2</xsl:if>
					</xsl:attribute>
					 
					<xsl:apply-templates select="ps:Title"></xsl:apply-templates>
					<xsl:if test="count(ps:Title)=0 or ps:Title=''">
					<xsl:value-of select="'Data Set-'"></xsl:value-of>
					<xsl:if test="$DefColName1 &gt; 0">
						<xsl:value-of select="substring($Chars,$DefColName1,1)"></xsl:value-of>
					</xsl:if>		
					<xsl:value-of select="substring($Chars,$DefColName2+1,1)"></xsl:value-of>
					</xsl:if>
					 				
	   			</TD>
	  		</xsl:for-each>
		</TR>
		<xsl:if test="$isXSubcol or $isXAdvancedSubcol or $isYSubcol">
		   <TR>
			<xsl:if test="$isXSubcol">
	  			<xsl:for-each select="ps:XColumn">
				<xsl:for-each select="ps:Subcolumn">
				<TD align="center"> 
					 
					<xsl:apply-templates select="ps:Title"></xsl:apply-templates>
					<xsl:if test="count(ps:Title)=0 or ps:Title=''">
						<xsl:choose>
						<xsl:when test="position()=1"><B>X</B></xsl:when>
						<xsl:when test="position()=2"><B>Err.Bar</B></xsl:when>
						</xsl:choose>
					</xsl:if>				
					 
				</TD>
			    	</xsl:for-each>
			    	</xsl:for-each>
			</xsl:if>
			<xsl:if test="$isXAdvancedSubcol">
	  			<xsl:for-each select="ps:XAdvancedColumn">
				<xsl:for-each select="ps:Subcolumn">
				<TD align="center"> 
					 
					<xsl:apply-templates select="ps:Title"></xsl:apply-templates>
					<xsl:if test="count(ps:Title)=0 or ps:Title=''">
						<xsl:choose>
						<xsl:when test="position()=1"><B>Starting Date</B></xsl:when>
						<xsl:when test="position()=2"><B>Ending Date</B></xsl:when>
						</xsl:choose>
					</xsl:if>				
					 
				</TD>
			    	</xsl:for-each>
			    	</xsl:for-each>
			</xsl:if>			
			<xsl:if test="$isYSubcol">
	  			<xsl:for-each select="ps:YColumn">
				<xsl:variable name="DefColName2" select="(position()-1) mod 26"></xsl:variable> 
				<xsl:variable name="DefColName1" select="(position()-1-$DefColName2) div 26"></xsl:variable>
				<xsl:variable name="YColumnNdx" select="position()"></xsl:variable>				
				<xsl:for-each select="ps:Subcolumn">
				<TD align="center">
					 
					<xsl:apply-templates select="ps:Title"></xsl:apply-templates>
					<xsl:if test="count(ps:Title)=0 or ps:Title=''">
					<xsl:if test="$yFormat='replicates' or $yFormat='text'">
						<B>
						<xsl:if test="$DefColName1 &gt; 0">
							<xsl:value-of select="substring($Chars,$DefColName1,1)"></xsl:value-of>
					</xsl:if>
					<xsl:choose>
						<xsl:when test="$isYSubColNameCustom">
							<xsl:variable name="subColCustomNamePos" select="position()"></xsl:variable>
							<xsl:for-each select="../../ps:SubColumnTitles/ps:Subcolumn">
								<xsl:if test="position()=$subColCustomNamePos">
									<xsl:choose>
										<xsl:when test="../../ps:SubColumnTitles/@OwnSet='1'">
											<xsl:variable name="DItemsCount" select="count(./ps:d)"></xsl:variable>
											<xsl:choose>
												<xsl:when test="$DItemsCount&lt;$YColumnNdx or ./ps:d[$YColumnNdx]=''">
													<xsl:value-of select="substring($Chars,$DefColName2+1,1)"></xsl:value-of>:Y<xsl:value-of select="position()"></xsl:value-of>
												</xsl:when>
												<xsl:otherwise>
													<xsl:apply-templates select="./ps:d[$YColumnNdx]"></xsl:apply-templates>
												</xsl:otherwise>
											</xsl:choose>
										</xsl:when>
										<xsl:when test="../../ps:SubColumnTitles/@OwnSet='0'">
											<xsl:variable name="DItemsCount" select="count(./ps:d)"></xsl:variable>
											<xsl:choose>
												<xsl:when test="$DItemsCount&lt;1 or ./ps:d[1]=''">
													<xsl:value-of select="substring($Chars,$DefColName2+1,1)"></xsl:value-of>:Y<xsl:value-of select="position()"></xsl:value-of>
												</xsl:when>
												<xsl:otherwise>
													<xsl:apply-templates select="./ps:d[1]"></xsl:apply-templates>
												</xsl:otherwise>
											</xsl:choose>
										</xsl:when>
										<xsl:otherwise>
											<xsl:apply-templates select="ps:d"></xsl:apply-templates>
											<xsl:if test="ps:d=''">
												<xsl:value-of select="substring($Chars,$DefColName2+1,1)"></xsl:value-of>:Y<xsl:value-of select="position()"></xsl:value-of>
											</xsl:if>
										</xsl:otherwise>
									</xsl:choose>
								</xsl:if>
							</xsl:for-each>
						</xsl:when>
						<xsl:otherwise>
							<xsl:value-of select="substring($Chars,$DefColName2+1,1)"></xsl:value-of>:Y<xsl:value-of select="position()"></xsl:value-of>
						</xsl:otherwise>
					</xsl:choose>
						</B>
					</xsl:if>
					<xsl:if test="$yFormat!='replicates' and $yFormat!='text'">
					<xsl:if test="not($yFormat='replicates' or $yFormat='text')">	
					<xsl:if test="position()=1"><B>Mean</B></xsl:if>
					<xsl:if test="position()!=1">					<xsl:choose>
					<xsl:when test="$yFormat='SD'">
						<B>SD</B>
					</xsl:when>
					<xsl:when test="$yFormat='SE'">
						<B>SEM</B>
					</xsl:when>
					<xsl:when test="$yFormat='CV'">
						<B>%CV</B>
					</xsl:when>
					<xsl:when test="$yFormat='SDN'">
						<xsl:if test="position()=2"><B>SD</B></xsl:if>
						<xsl:if test="position()=3"><B>N</B></xsl:if>
					</xsl:when>
					<xsl:when test="$yFormat='SEN'">
						<xsl:if test="position()=2"><B>SEM</B></xsl:if>
						<xsl:if test="position()=3"><B>N</B></xsl:if>
					</xsl:when>
					<xsl:when test="$yFormat='CVN'">
						<xsl:if test="position()=2"><B>%CV</B></xsl:if>
						<xsl:if test="position()=3"><B>N</B></xsl:if>
					</xsl:when>
					<xsl:when test="$yFormat='low-high'">
						<xsl:if test="position()=2"><B>+Error</B></xsl:if>
						<xsl:if test="position()=3"><B>-Error</B></xsl:if>
					</xsl:when>
					<xsl:when test="$yFormat='upper-lower-limits'">
						<xsl:if test="position()=2"><B>UpperLimit</B></xsl:if>
						<xsl:if test="position()=3"><B>LowerLimit</B></xsl:if>
					</xsl:when>
					</xsl:choose>
					</xsl:if>
					</xsl:if>
					</xsl:if>
					</xsl:if>
					 				
	   			</TD>
			    	</xsl:for-each>
			    	</xsl:for-each>
			</xsl:if>
		   </TR>
		</xsl:if>
		<TR>	
          <xsl:for-each select="ps:RowTitlesColumn/ps:Subcolumn">
          	<td valign="top" nowrap="1">
				<xsl:attribute name="width"><xsl:value-of select="$width"></xsl:value-of>%</xsl:attribute> 
				<xsl:apply-templates select="ps:d"></xsl:apply-templates>
				<xsl:if test="count(ps:d)=0"><br></br></xsl:if>				
			</td>
          </xsl:for-each>		  
		  <xsl:if test="not($isXAdvancedColumn)">
			   <xsl:for-each select="ps:XColumn/ps:Subcolumn">
				<td valign="top" nowrap="1">
					<xsl:attribute name="width"><xsl:value-of select="$width"></xsl:value-of>%</xsl:attribute> 
					<xsl:apply-templates select="ps:d"></xsl:apply-templates>
					<xsl:if test="count(ps:d)=0"><br></br></xsl:if>				
				</td>
			  </xsl:for-each>
		  </xsl:if>			  
		  <xsl:if test="$isXAdvancedColumn">
			   <xsl:for-each select="ps:XAdvancedColumn/ps:Subcolumn">
				<td valign="top" nowrap="1">
					<xsl:attribute name="width"><xsl:value-of select="$width"></xsl:value-of>%</xsl:attribute> 
					<xsl:apply-templates select="ps:d"></xsl:apply-templates>
					<xsl:if test="count(ps:d)=0"><br></br></xsl:if>				
				</td>
			  </xsl:for-each>
		  </xsl:if>
          <xsl:for-each select="ps:YColumn/ps:Subcolumn">
          	<td valign="top" nowrap="1">
				<xsl:attribute name="width"><xsl:value-of select="$width"></xsl:value-of>%</xsl:attribute> 
				<xsl:apply-templates select="ps:d"></xsl:apply-templates>
				<xsl:if test="count(ps:d)=0"><br></br></xsl:if>				
            </td>
          </xsl:for-each>
        </TR>
       </TABLE>
	<br></br>
	<xsl:apply-templates select="ps:Info"></xsl:apply-templates>
	<br></br>
	<hr></hr>
	<br></br>
	</xsl:for-each>

      </BODY>
    </HTML>
</xsl:template>


<!--<xsl:template match="ps:d">
	<xsl:choose>
		<xsl:when test="@Excluded and string-length(text())" >
		    <font color="#0000ee">
	      		<xsl:apply-templates select="node()"/>*		
		    </font>
		</xsl:when>
	    <xsl:otherwise>
			<xsl:apply-templates select="node()"/>
		</xsl:otherwise>
	</xsl:choose>
	<xsl:if test="position()!=last()"><br/></xsl:if>
</xsl:template>-->

<xsl:template match="ps:d">			
	<xsl:choose>
		<xsl:when test="@Excluded and string-length(text())">
				<xsl:choose>
					<xsl:when test="../../../@EVFormat='AsteriskAfterNumber'">
						<font color="#0000ee">
							<xsl:apply-templates select="node()"></xsl:apply-templates>*
						</font>
					</xsl:when>
					<xsl:when test="../../../@EVFormat='Blank'">				
					</xsl:when>
					<xsl:otherwise>
						<xsl:apply-templates select="node()"></xsl:apply-templates>
					</xsl:otherwise>
				</xsl:choose>
		</xsl:when>
		<xsl:otherwise>
			<xsl:apply-templates select="node()"></xsl:apply-templates>
		</xsl:otherwise>
	</xsl:choose>
	<xsl:if test="position()!=last()"><br></br></xsl:if>				
</xsl:template>


<xsl:template match="ps:Title">
	<b><xsl:apply-templates select="node()"></xsl:apply-templates></b>
</xsl:template>

<xsl:template match="node()">
	<xsl:param name="DoNotUseBR" select="0"></xsl:param>
	<xsl:choose>
		<xsl:when test="name()='BR' and $DoNotUseBR=1">
			<div></div>
		</xsl:when>
		<xsl:otherwise>
			<xsl:copy>
				<xsl:apply-templates select="node()">
					<xsl:with-param name="DoNotUseBR" select="$DoNotUseBR"></xsl:with-param>
				</xsl:apply-templates>
			</xsl:copy>
		</xsl:otherwise>
	</xsl:choose>
</xsl:template>

<xsl:template match="ps:Font">
	<xsl:param name="DoNotUseBR" select="0"></xsl:param>
	<font>
		<xsl:if test="@Size">
			<xsl:attribute name="STYLE">font-size:<xsl:value-of select="@Size"></xsl:value-of>pt</xsl:attribute>
		</xsl:if>
		<xsl:copy-of select="@*"></xsl:copy-of>
		<xsl:apply-templates select="node()">
			<xsl:with-param name="DoNotUseBR" select="$DoNotUseBR"></xsl:with-param>
		</xsl:apply-templates>
	</font>
</xsl:template>

<xsl:template match="ps:LineStyles">
	<div>
		<xsl:if test="@align">
			<xsl:attribute name="align"><xsl:value-of select="@align"></xsl:value-of></xsl:attribute>
		</xsl:if>
		<xsl:if test="@spacing">
			<xsl:variable name="sp" select="@spacing"></xsl:variable>
			<xsl:attribute name="style">margin-bottom:<xsl:value-of select="(@spacing -100) div 5"></xsl:value-of>pt</xsl:attribute>
		</xsl:if>
		<xsl:apply-templates select="node()">
			<xsl:with-param name="DoNotUseBR" select="1"></xsl:with-param>
		</xsl:apply-templates>
	</div>
</xsl:template>

<xsl:template match="ps:Notes">
	<xsl:apply-templates select="node()">
		<xsl:with-param name="DoNotUseBR" select="1"></xsl:with-param>
	</xsl:apply-templates>
</xsl:template>


	<xsl:template match="/">
		<HTML>
			<BODY>
				<xsl:apply-templates select="//ps:GraphPadPrismFile"></xsl:apply-templates>
			</BODY>
		</HTML>
	
	</xsl:template>

</xsl:stylesheet>
