# Supplementary material for: Targeted therapy for capillary-venous malformations
Source: Signal Transduct Target Ther. 2024 Jun 17;9:146. doi: 10.1038/s41392-024-01862-9 (PMC11180659; doi:10.1038/s41392-024-01862-9)
Supplement: Supplementary file 5 — Supplementary Data_Fig 17 [file 41392_2024_1862_MOESM5_ESM.xml]

<?xml version="1.0" encoding="UTF-8" standalone="yes"?><?xml-stylesheet type="text/xsl" href="#"?><xsl:stylesheet xmlns:xsl="http://www.w3.org/1999/XSL/Transform" xmlns:dt="urn:schemas-microsoft-com:datatypes" xmlns:ps="http://graphpad.com/prism/Prism.htm" version="1.0">

<!--
	XML style sheet template for formatting data and info tables from GraphPad Prism 8.0.
	Copyright 1992-2024 GraphPad Software, LLC
-->

<xsl:output method="html" version="4.0" omit-xml-declaration="yes"></xsl:output>


<GraphPadPrismFile xmlns="http://graphpad.com/prism/Prism.htm" PrismXMLVersion="5.00">
<Created>
<OriginalVersion CreatedByProgram="GraphPad Prism" CreatedByVersion="10.2.3.347" Login="guillaumecanaud" DateTime="2024-05-03T10:03:48+02:00"></OriginalVersion>
</Created>
<InfoSequence>
<Ref ID="Info0" Selected="1"></Ref>
<Ref ID="Info1"></Ref>
</InfoSequence>
<Info ID="Info0">
<Title>Project info 1</Title>
<Notes></Notes>
<Constant><Name>Experiment Date</Name><Value>2022-12-07</Value></Constant>
<Constant><Name>Experiment ID</Name><Value></Value></Constant>
<Constant><Name>Notebook ID</Name><Value></Value></Constant>
<Constant><Name>Project</Name><Value></Value></Constant>
<Constant><Name>Experimenter</Name><Value></Value></Constant>
<Constant><Name>Protocol</Name><Value></Value></Constant>
</Info>

<Info ID="Info1">
<Title>Project info 1</Title>
<Notes></Notes>
<Constant><Name>Experiment Date</Name><Value>2022-12-07</Value></Constant>
<Constant><Name>Experiment ID</Name><Value></Value></Constant>
<Constant><Name>Notebook ID</Name><Value></Value></Constant>
<Constant><Name>Project</Name><Value></Value></Constant>
<Constant><Name>Experimenter</Name><Value></Value></Constant>
<Constant><Name>Protocol</Name><Value></Value></Constant>
</Info>

<TableSequence Selected="1">
<Ref ID="Table0" Selected="1"></Ref>
<Ref ID="Table138"></Ref>
<Ref ID="Table140"></Ref>
<Ref ID="Table142"></Ref>
<Ref ID="Table144"></Ref>
<Ref ID="Table146"></Ref>
<Ref ID="Table148"></Ref>
<Ref ID="Table150"></Ref>
<Ref ID="Table152"></Ref>
<Ref ID="Table154"></Ref>
<Ref ID="Table156"></Ref>
<Ref ID="Table158"></Ref>
<Ref ID="Table160"></Ref>
<Ref ID="Table162"></Ref>
<Ref ID="Table165"></Ref>
<Ref ID="Table167"></Ref>
<Ref ID="Table169"></Ref>
<Ref ID="Table171"></Ref>
<Ref ID="Table173"></Ref>
<Ref ID="Table175"></Ref>
<Ref ID="Table179"></Ref>
<Ref ID="Table181"></Ref>
<Ref ID="Table183"></Ref>
<Ref ID="Table185"></Ref>
<Ref ID="Table187"></Ref>
<Ref ID="Table189"></Ref>
<Ref ID="Table191"></Ref>
<Ref ID="Table193"></Ref>
<Ref ID="Table195"></Ref>
<Ref ID="Table197"></Ref>
<Ref ID="Table199"></Ref>
<Ref ID="Table201"></Ref>
<Ref ID="Table203"></Ref>
<Ref ID="Table205"></Ref>
<Ref ID="Table207"></Ref>
<Ref ID="Table209"></Ref>
<Ref ID="Table213"></Ref>
<Ref ID="Table217"></Ref>
<Ref ID="Table219"></Ref>
<Ref ID="Table221"></Ref>
<Ref ID="Table223"></Ref>
<Ref ID="Table225"></Ref>
<Ref ID="Table227"></Ref>
<Ref ID="Table229"></Ref>
<Ref ID="Table231"></Ref>
<Ref ID="Table233"></Ref>
<Ref ID="Table235"></Ref>
<Ref ID="Table237"></Ref>
<Ref ID="Table239"></Ref>
<Ref ID="Table241"></Ref>
<Ref ID="Table243"></Ref>
<Ref ID="Table245"></Ref>
<Ref ID="Table249"></Ref>
<Ref ID="Table251"></Ref>
<Ref ID="Table253"></Ref>
<Ref ID="Table255"></Ref>
<Ref ID="Table257"></Ref>
<Ref ID="Table259"></Ref>
<Ref ID="Table261"></Ref>
<Ref ID="Table263"></Ref>
<Ref ID="Table265"></Ref>
<Ref ID="Table269"></Ref>
<Ref ID="Table271"></Ref>
<Ref ID="Table273"></Ref>
<Ref ID="Table275"></Ref>
<Ref ID="Table277"></Ref>
<Ref ID="Table279"></Ref>
<Ref ID="Table281"></Ref>
<Ref ID="Table283"></Ref>
<Ref ID="Table285"></Ref>
<Ref ID="Table287"></Ref>
<Ref ID="Table291"></Ref>
<Ref ID="Table293"></Ref>
<Ref ID="Table295"></Ref>
<Ref ID="Table297"></Ref>
<Ref ID="Table299"></Ref>
<Ref ID="Table301"></Ref>
<Ref ID="Table303"></Ref>
<Ref ID="Table305"></Ref>
<Ref ID="Table307"></Ref>
<Ref ID="Table309"></Ref>
<Ref ID="Table311"></Ref>
<Ref ID="Table315"></Ref>
<Ref ID="Table317"></Ref>
<Ref ID="Table319"></Ref>
<Ref ID="Table321"></Ref>
<Ref ID="Table323"></Ref>
<Ref ID="Table325"></Ref>
<Ref ID="Table327"></Ref>
<Ref ID="Table337"></Ref>
</TableSequence>
<Table ID="Table0" XFormat="numbers" YFormat="replicates" Replicates="1" TableType="XY" EVFormat="AsteriskAfterNumber">
<Title>3-hydroxyburyric acid</Title>
<RowTitlesColumn Width="26">
<Subcolumn></Subcolumn>
</RowTitlesColumn>
<XColumn Width="68" Subcolumns="1" Decimals="15">
<Title></Title>
<Subcolumn></Subcolumn>
</XColumn>
<XAdvancedColumn Version="1" Width="68" Decimals="15" Subcolumns="1">
<Title></Title>
<Subcolumn></Subcolumn>
</XAdvancedColumn>
<YColumn Width="100" Decimals="2" Subcolumns="1">
<Title><TextAlign align="Center">Baseline</TextAlign></Title>
<Subcolumn>
<d>9,84e+007</d>
<d>6,48e+007</d>
<d>1,55e+008</d>
<d>9,98e+007</d>
<d>1,4e+008</d>
<d>3,09e+008</d>
<d>2,26e+008</d>
</Subcolumn>
</YColumn>
<YColumn Width="178" Decimals="2" Subcolumns="1">
<Title><TextAlign align="Center">Change over 6 months</TextAlign></Title>
<Subcolumn>
<d>3,51e+008</d>
<d>2,28e+008</d>
<d>1,4e+008</d>
<d>1,27e+008</d>
<d>1,36e+008</d>
<d>1,01e+008</d>
<d>1,18e+008</d>
</Subcolumn>
</YColumn>
</Table>
<Table ID="Table138" XFormat="numbers" YFormat="replicates" Replicates="1" TableType="XY" EVFormat="AsteriskAfterNumber">
<Title>5-oxo-L-proline</Title>
<RowTitlesColumn Width="26">
<Subcolumn></Subcolumn>
</RowTitlesColumn>
<XColumn Width="42" Subcolumns="1" Decimals="15">
<Title></Title>
<Subcolumn></Subcolumn>
</XColumn>
<XAdvancedColumn Version="1" Width="42" Decimals="15" Subcolumns="1">
<Title></Title>
<Subcolumn></Subcolumn>
</XAdvancedColumn>
<YColumn Width="55" Decimals="2" Subcolumns="1">
<Title><TextAlign align="Center">Baseline</TextAlign></Title>
<Subcolumn>
<d>1,33e+008</d>
<d>1,59e+008</d>
<d>2,22e+008</d>
<d>1,4e+008</d>
<d>2,91e+008</d>
<d>2,6e+008</d>
<d>1,25e+008</d>
</Subcolumn>
</YColumn>
<YColumn Width="106" Decimals="2" Subcolumns="1">
<Title><TextAlign align="Center">Change over 6 months</TextAlign></Title>
<Subcolumn>
<d>1,5e+008</d>
<d>1,02e+008</d>
<d>1,06e+008</d>
<d>1,19e+008</d>
<d>9,15e+007</d>
<d>1,11e+008</d>
<d>1,87e+008</d>
</Subcolumn>
</YColumn>
</Table>
<Table ID="Table140" XFormat="numbers" YFormat="replicates" Replicates="1" TableType="XY" EVFormat="AsteriskAfterNumber">
<Title>Acetyl-Aspartate (N)</Title>
<RowTitlesColumn Width="26">
<Subcolumn></Subcolumn>
</RowTitlesColumn>
<XColumn Width="42" Subcolumns="1" Decimals="15">
<Title></Title>
<Subcolumn></Subcolumn>
</XColumn>
<XAdvancedColumn Version="1" Width="42" Decimals="15" Subcolumns="1">
<Title></Title>
<Subcolumn></Subcolumn>
</XAdvancedColumn>
<YColumn Width="55" Decimals="2" Subcolumns="1">
<Title><TextAlign align="Center">Baseline</TextAlign></Title>
<Subcolumn>
<d>9950000</d>
<d>8470000</d>
<d>1,62e+007</d>
<d>7200000</d>
<d>9430000</d>
<d>1,12e+007</d>
<d>8150000</d>
</Subcolumn>
</YColumn>
<YColumn Width="106" Decimals="2" Subcolumns="1">
<Title><TextAlign align="Center">Change over 6 months</TextAlign></Title>
<Subcolumn>
<d>1,28e+007</d>
<d>8740000</d>
<d>9000000</d>
<d>8530000</d>
<d>6260000</d>
<d>1,08e+007</d>
<d>8230000</d>
</Subcolumn>
</YColumn>
</Table>
<Table ID="Table142" XFormat="numbers" YFormat="replicates" Replicates="1" TableType="XY" EVFormat="AsteriskAfterNumber">
<Title>Acetyl-carnitine</Title>
<RowTitlesColumn Width="26">
<Subcolumn></Subcolumn>
</RowTitlesColumn>
<XColumn Width="42" Subcolumns="1" Decimals="15">
<Title></Title>
<Subcolumn></Subcolumn>
</XColumn>
<XAdvancedColumn Version="1" Width="42" Decimals="15" Subcolumns="1">
<Title></Title>
<Subcolumn></Subcolumn>
</XAdvancedColumn>
<YColumn Width="55" Decimals="2" Subcolumns="1">
<Title><TextAlign align="Center">Baseline</TextAlign></Title>
<Subcolumn>
<d>8,94e+008</d>
<d>7,61e+008</d>
<d>8e+008</d>
<d>5,97e+008</d>
<d>8,65e+008</d>
<d>1,14e+009</d>
<d>6,79e+008</d>
</Subcolumn>
</YColumn>
<YColumn Width="106" Decimals="2" Subcolumns="1">
<Title><TextAlign align="Center">Change over 6 months</TextAlign></Title>
<Subcolumn>
<d>1,35e+009</d>
<d>1,38e+009</d>
<d>6,83e+008</d>
<d>8,31e+008</d>
<d>8,26e+008</d>
<d>5,59e+008</d>
<d>4,89e+008</d>
</Subcolumn>
</YColumn>
</Table>
<Table ID="Table144" XFormat="numbers" YFormat="replicates" Replicates="1" TableType="XY" EVFormat="AsteriskAfterNumber">
<Title>Acetyl-glutamine</Title>
<RowTitlesColumn Width="26">
<Subcolumn></Subcolumn>
</RowTitlesColumn>
<XColumn Width="42" Subcolumns="1" Decimals="15">
<Title></Title>
<Subcolumn></Subcolumn>
</XColumn>
<XAdvancedColumn Version="1" Width="42" Decimals="15" Subcolumns="1">
<Title></Title>
<Subcolumn></Subcolumn>
</XAdvancedColumn>
<YColumn Width="60" Decimals="2" Subcolumns="1">
<Title><TextAlign align="Center">Baseline</TextAlign></Title>
<Subcolumn>
<d>2180000</d>
<d>2120000</d>
<d>3110000</d>
<d>3410000</d>
<d>4510000</d>
<d>5280000</d>
<d>358000</d>
</Subcolumn>
</YColumn>
<YColumn Width="106" Decimals="2" Subcolumns="1">
<Title><TextAlign align="Center">Change over 6 months</TextAlign></Title>
<Subcolumn>
<d>3540000</d>
<d>3970000</d>
<d>1390000</d>
<d>873000</d>
<d>4070000</d>
<d>6670000</d>
<d>702000</d>
</Subcolumn>
</YColumn>
</Table>
<Table ID="Table146" XFormat="numbers" YFormat="replicates" Replicates="1" TableType="XY" EVFormat="AsteriskAfterNumber">
<Title>Acetyl-lysine</Title>
<RowTitlesColumn Width="26">
<Subcolumn></Subcolumn>
</RowTitlesColumn>
<XColumn Width="42" Subcolumns="1" Decimals="15">
<Title></Title>
<Subcolumn></Subcolumn>
</XColumn>
<XAdvancedColumn Version="1" Width="42" Decimals="15" Subcolumns="1">
<Title></Title>
<Subcolumn></Subcolumn>
</XAdvancedColumn>
<YColumn Width="55" Decimals="2" Subcolumns="1">
<Title><TextAlign align="Center">Baseline</TextAlign></Title>
<Subcolumn>
<d>1,33e+007</d>
<d>9760000</d>
<d>1,4e+007</d>
<d>1,03e+007</d>
<d>1,23e+007</d>
<d>1,69e+007</d>
<d>1,17e+007</d>
</Subcolumn>
</YColumn>
<YColumn Width="106" Decimals="2" Subcolumns="1">
<Title><TextAlign align="Center">Change over 6 months</TextAlign></Title>
<Subcolumn>
<d>1,51e+007</d>
<d>1,33e+007</d>
<d>9440000</d>
<d>1,39e+007</d>
<d>9190000</d>
<d>1,7e+007</d>
<d>1,13e+007</d>
</Subcolumn>
</YColumn>
</Table>
<Table ID="Table148" XFormat="numbers" YFormat="replicates" Replicates="1" TableType="XY" EVFormat="AsteriskAfterNumber">
<Title>Adenine</Title>
<RowTitlesColumn Width="37">
<Subcolumn></Subcolumn>
</RowTitlesColumn>
<XColumn Width="77" Subcolumns="1" Decimals="15">
<Title></Title>
<Subcolumn></Subcolumn>
</XColumn>
<XAdvancedColumn Version="1" Width="77" Decimals="15" Subcolumns="1">
<Title></Title>
<Subcolumn></Subcolumn>
</XAdvancedColumn>
<YColumn Width="116" Decimals="2" Subcolumns="1">
<Title><TextAlign align="Center">Baseline</TextAlign></Title>
<Subcolumn>
<d>518000</d>
<d>1130000</d>
<d>640000</d>
<d>998000</d>
<d>792000</d>
<d>2130000</d>
<d>548000</d>
</Subcolumn>
</YColumn>
<YColumn Width="209" Decimals="2" Subcolumns="1">
<Title><TextAlign align="Center">Change over 6 months</TextAlign></Title>
<Subcolumn>
<d>1370000</d>
<d>927000</d>
<d>618000</d>
<d>477000</d>
<d>917000</d>
<d>1150000</d>
<d>595000</d>
</Subcolumn>
</YColumn>
</Table>
<Table ID="Table150" XFormat="numbers" YFormat="replicates" Replicates="1" TableType="XY" EVFormat="AsteriskAfterNumber">
<Title>aKG</Title>
<RowTitlesColumn Width="26">
<Subcolumn></Subcolumn>
</RowTitlesColumn>
<XColumn Width="42" Subcolumns="1" Decimals="15">
<Title></Title>
<Subcolumn></Subcolumn>
</XColumn>
<XAdvancedColumn Version="1" Width="42" Decimals="15" Subcolumns="1">
<Title></Title>
<Subcolumn></Subcolumn>
</XAdvancedColumn>
<YColumn Width="55" Decimals="2" Subcolumns="1">
<Title><TextAlign align="Center">Baseline</TextAlign></Title>
<Subcolumn>
<d>3,22e+007</d>
<d>2,89e+007</d>
<d>4,59e+007</d>
<d>2,39e+007</d>
<d>2,91e+007</d>
<d>3,82e+007</d>
<d>2,79e+007</d>
</Subcolumn>
</YColumn>
<YColumn Width="106" Decimals="2" Subcolumns="1">
<Title><TextAlign align="Center">Change over 6 months</TextAlign></Title>
<Subcolumn>
<d>3,57e+007</d>
<d>3,35e+007</d>
<d>2,61e+007</d>
<d>2,45e+007</d>
<d>2,14e+007</d>
<d>2,39e+007</d>
<d>2,5e+007</d>
</Subcolumn>
</YColumn>
</Table>
<Table ID="Table152" XFormat="numbers" YFormat="replicates" Replicates="1" TableType="XY" EVFormat="AsteriskAfterNumber">
<Title>arachidonique acid</Title>
<RowTitlesColumn Width="26">
<Subcolumn></Subcolumn>
</RowTitlesColumn>
<XColumn Width="68" Subcolumns="1" Decimals="15">
<Title></Title>
<Subcolumn></Subcolumn>
</XColumn>
<XAdvancedColumn Version="1" Width="68" Decimals="15" Subcolumns="1">
<Title></Title>
<Subcolumn></Subcolumn>
</XAdvancedColumn>
<YColumn Width="100" Decimals="2" Subcolumns="1">
<Title><TextAlign align="Center">Baseline</TextAlign></Title>
<Subcolumn>
<d>3,34e+007</d>
<d>4,16e+007</d>
<d>5,39e+007</d>
<d>1,82e+007</d>
<d>5,37e+007</d>
<d>6,22e+007</d>
<d>5,15e+007</d>
</Subcolumn>
</YColumn>
<YColumn Width="201" Decimals="2" Subcolumns="1">
<Title><TextAlign align="Center">Change over 6 months</TextAlign></Title>
<Subcolumn>
<d>8,41e+007</d>
<d>4,67e+007</d>
<d>3,05e+007</d>
<d>1,45e+007</d>
<d>3,22e+007</d>
<d>1,27e+007</d>
<d>4e+007</d>
</Subcolumn>
</YColumn>
</Table>
<Table ID="Table154" XFormat="numbers" YFormat="replicates" Replicates="1" TableType="XY" EVFormat="AsteriskAfterNumber">
<Title>Arginine</Title>
<RowTitlesColumn Width="26">
<Subcolumn></Subcolumn>
</RowTitlesColumn>
<XColumn Width="68" Subcolumns="1" Decimals="15">
<Title></Title>
<Subcolumn></Subcolumn>
</XColumn>
<XAdvancedColumn Version="1" Width="68" Decimals="15" Subcolumns="1">
<Title></Title>
<Subcolumn></Subcolumn>
</XAdvancedColumn>
<YColumn Width="100" Decimals="2" Subcolumns="1">
<Title><TextAlign align="Center">Baseline</TextAlign></Title>
<Subcolumn>
<d>7,61e+008</d>
<d>9,58e+008</d>
<d>4,36e+008</d>
<d>6,9e+008</d>
<d>3,76e+008</d>
<d>6,9e+008</d>
<d>5,2e+008</d>
</Subcolumn>
</YColumn>
<YColumn Width="201" Decimals="2" Subcolumns="1">
<Title><TextAlign align="Center">Change over 6 months</TextAlign></Title>
<Subcolumn>
<d>7,41e+008</d>
<d>9,09e+008</d>
<d>3,36e+008</d>
<d>1,09e+009</d>
<d>5,39e+008</d>
<d>7,1e+008</d>
<d>3,45e+008</d>
</Subcolumn>
</YColumn>
</Table>
<Table ID="Table156" XFormat="numbers" YFormat="replicates" Replicates="1" TableType="XY" EVFormat="AsteriskAfterNumber">
<Title>Arginosuccinate</Title>
<RowTitlesColumn Width="26">
<Subcolumn></Subcolumn>
</RowTitlesColumn>
<XColumn Width="42" Subcolumns="1" Decimals="15">
<Title></Title>
<Subcolumn></Subcolumn>
</XColumn>
<XAdvancedColumn Version="1" Width="42" Decimals="15" Subcolumns="1">
<Title></Title>
<Subcolumn></Subcolumn>
</XAdvancedColumn>
<YColumn Width="55" Decimals="2" Subcolumns="1">
<Title><TextAlign align="Center">Baseline</TextAlign></Title>
<Subcolumn>
<d>323000</d>
<d>220000</d>
<d>281000</d>
<d>305000</d>
<d>155000</d>
<d>499000</d>
<d>258000</d>
</Subcolumn>
</YColumn>
<YColumn Width="106" Decimals="2" Subcolumns="1">
<Title><TextAlign align="Center">Change over 6 months</TextAlign></Title>
<Subcolumn>
<d>468000</d>
<d>388000</d>
<d>71500</d>
<d>617000</d>
<d>137000</d>
<d>420000</d>
<d>190000</d>
</Subcolumn>
</YColumn>
</Table>
<Table ID="Table158" XFormat="numbers" YFormat="replicates" Replicates="1" TableType="XY" EVFormat="AsteriskAfterNumber">
<Title>Asparagine</Title>
<RowTitlesColumn Width="26">
<Subcolumn></Subcolumn>
</RowTitlesColumn>
<XColumn Width="42" Subcolumns="1" Decimals="15">
<Title></Title>
<Subcolumn></Subcolumn>
</XColumn>
<XAdvancedColumn Version="1" Width="42" Decimals="15" Subcolumns="1">
<Title></Title>
<Subcolumn></Subcolumn>
</XAdvancedColumn>
<YColumn Width="55" Decimals="2" Subcolumns="1">
<Title><TextAlign align="Center">Baseline</TextAlign></Title>
<Subcolumn>
<d>1,54e+008</d>
<d>1,34e+008</d>
<d>1,5e+008</d>
<d>1,06e+008</d>
<d>1,48e+008</d>
<d>1,75e+008</d>
<d>1,19e+008</d>
</Subcolumn>
</YColumn>
<YColumn Width="106" Decimals="2" Subcolumns="1">
<Title><TextAlign align="Center">Change over 6 months</TextAlign></Title>
<Subcolumn>
<d>1,93e+008</d>
<d>1,36e+008</d>
<d>1,18e+008</d>
<d>1,39e+008</d>
<d>1,29e+008</d>
<d>1,32e+008</d>
<d>1,65e+008</d>
</Subcolumn>
</YColumn>
</Table>
<Table ID="Table160" XFormat="numbers" YFormat="replicates" Replicates="1" TableType="XY" EVFormat="AsteriskAfterNumber">
<Title>Aspartate</Title>
<RowTitlesColumn Width="26">
<Subcolumn></Subcolumn>
</RowTitlesColumn>
<XColumn Width="42" Subcolumns="1" Decimals="15">
<Title></Title>
<Subcolumn></Subcolumn>
</XColumn>
<XAdvancedColumn Version="1" Width="42" Decimals="15" Subcolumns="1">
<Title></Title>
<Subcolumn></Subcolumn>
</XAdvancedColumn>
<YColumn Width="55" Decimals="2" Subcolumns="1">
<Title><TextAlign align="Center">Baseline</TextAlign></Title>
<Subcolumn>
<d>9,37e+007</d>
<d>1,57e+008</d>
<d>1,19e+008</d>
<d>5,44e+007</d>
<d>9,64e+007</d>
<d>1,64e+008</d>
<d>9,34e+007</d>
</Subcolumn>
</YColumn>
<YColumn Width="106" Decimals="2" Subcolumns="1">
<Title><TextAlign align="Center">Change over 6 months</TextAlign></Title>
<Subcolumn>
<d>8,32e+007</d>
<d>9,02e+007</d>
<d>5,62e+007</d>
<d>5,6e+007</d>
<d>3,08e+007</d>
<d>3,42e+007</d>
<d>1,02e+008</d>
</Subcolumn>
</YColumn>
</Table>
<Table ID="Table162" XFormat="numbers" YFormat="replicates" Replicates="1" TableType="XY" EVFormat="AsteriskAfterNumber">
<Title>Beta-alanine</Title>
<RowTitlesColumn Width="26">
<Subcolumn></Subcolumn>
</RowTitlesColumn>
<XColumn Width="42" Subcolumns="1" Decimals="15">
<Title></Title>
<Subcolumn></Subcolumn>
</XColumn>
<XAdvancedColumn Version="1" Width="42" Decimals="15" Subcolumns="1">
<Title></Title>
<Subcolumn></Subcolumn>
</XAdvancedColumn>
<YColumn Width="55" Decimals="2" Subcolumns="1">
<Title><TextAlign align="Center">Baseline</TextAlign></Title>
<Subcolumn>
<d>1,16e+007</d>
<d>9740000</d>
<d>1,33e+007</d>
<d>8990000</d>
<d>1,29e+007</d>
<d>1,64e+007</d>
<d>1,69e+007</d>
</Subcolumn>
</YColumn>
<YColumn Width="106" Decimals="2" Subcolumns="1">
<Title><TextAlign align="Center">Change over 6 months</TextAlign></Title>
<Subcolumn>
<d>1,19e+007</d>
<d>2,18e+007</d>
<d>9220000</d>
<d>1,57e+007</d>
<d>8700000</d>
<d>2e+007</d>
<d>1,9e+007</d>
</Subcolumn>
</YColumn>
</Table>
<Table ID="Table165" XFormat="numbers" YFormat="replicates" Replicates="1" TableType="XY" EVFormat="AsteriskAfterNumber">
<Title>Betaine</Title>
<RowTitlesColumn Width="26">
<Subcolumn></Subcolumn>
</RowTitlesColumn>
<XColumn Width="42" Subcolumns="1" Decimals="15">
<Title></Title>
<Subcolumn></Subcolumn>
</XColumn>
<XAdvancedColumn Version="1" Width="42" Decimals="15" Subcolumns="1">
<Title></Title>
<Subcolumn></Subcolumn>
</XAdvancedColumn>
<YColumn Width="55" Decimals="2" Subcolumns="1">
<Title><TextAlign align="Center">Baseline</TextAlign></Title>
<Subcolumn>
<d>3,58e+009</d>
<d>7,07e+009</d>
<d>6,77e+009</d>
<d>4,61e+009</d>
<d>5,55e+009</d>
<d>8,72e+009</d>
<d>5,6e+009</d>
</Subcolumn>
</YColumn>
<YColumn Width="106" Decimals="2" Subcolumns="1">
<Title><TextAlign align="Center">Change over 6 months</TextAlign></Title>
<Subcolumn>
<d>3,37e+009</d>
<d>1,06e+010</d>
<d>4,45e+009</d>
<d>5,28e+009</d>
<d>4,07e+009</d>
<d>5,43e+009</d>
<d>5,67e+009</d>
</Subcolumn>
</YColumn>
</Table>
<Table ID="Table167" XFormat="numbers" YFormat="replicates" Replicates="1" TableType="XY" EVFormat="AsteriskAfterNumber">
<Title>Butyric acid</Title>
<RowTitlesColumn Width="26">
<Subcolumn></Subcolumn>
</RowTitlesColumn>
<XColumn Width="42" Subcolumns="1" Decimals="15">
<Title></Title>
<Subcolumn></Subcolumn>
</XColumn>
<XAdvancedColumn Version="1" Width="42" Decimals="15" Subcolumns="1">
<Title></Title>
<Subcolumn></Subcolumn>
</XAdvancedColumn>
<YColumn Width="55" Decimals="2" Subcolumns="1">
<Title><TextAlign align="Center">Baseline</TextAlign></Title>
<Subcolumn>
<d>1,53e+007</d>
<d>1,67e+007</d>
<d>1,77e+007</d>
<d>1,75e+007</d>
<d>2,07e+007</d>
<d>1,77e+007</d>
<d>1,64e+007</d>
</Subcolumn>
</YColumn>
<YColumn Width="106" Decimals="2" Subcolumns="1">
<Title><TextAlign align="Center">Change over 6 months</TextAlign></Title>
<Subcolumn>
<d>1,77e+007</d>
<d>1,78e+007</d>
<d>1,75e+007</d>
<d>1,67e+007</d>
<d>1,57e+007</d>
<d>1,95e+007</d>
<d>2,01e+007</d>
</Subcolumn>
</YColumn>
</Table>
<Table ID="Table169" XFormat="numbers" YFormat="replicates" Replicates="1" TableType="XY" EVFormat="AsteriskAfterNumber">
<Title>Butyril-caarnitine</Title>
<RowTitlesColumn Width="26">
<Subcolumn></Subcolumn>
</RowTitlesColumn>
<XColumn Width="42" Subcolumns="1" Decimals="15">
<Title></Title>
<Subcolumn></Subcolumn>
</XColumn>
<XAdvancedColumn Version="1" Width="42" Decimals="15" Subcolumns="1">
<Title></Title>
<Subcolumn></Subcolumn>
</XAdvancedColumn>
<YColumn Width="55" Decimals="2" Subcolumns="1">
<Title><TextAlign align="Center">Baseline</TextAlign></Title>
<Subcolumn>
<d>4,19e+007</d>
<d>1,1e+007</d>
<d>3,01e+007</d>
<d>2,78e+007</d>
<d>2,26e+007</d>
<d>1,48e+007</d>
<d>1,36e+007</d>
</Subcolumn>
</YColumn>
<YColumn Width="106" Decimals="2" Subcolumns="1">
<Title><TextAlign align="Center">Change over 6 months</TextAlign></Title>
<Subcolumn>
<d>4,79e+007</d>
<d>1,55e+007</d>
<d>1,22e+007</d>
<d>4,96e+007</d>
<d>1,67e+007</d>
<d>2,06e+007</d>
<d>1,32e+007</d>
</Subcolumn>
</YColumn>
</Table>
<Table ID="Table171" XFormat="numbers" YFormat="replicates" Replicates="1" TableType="XY" EVFormat="AsteriskAfterNumber">
<Title>Carnitine</Title>
<RowTitlesColumn Width="26">
<Subcolumn></Subcolumn>
</RowTitlesColumn>
<XColumn Width="42" Subcolumns="1" Decimals="15">
<Title></Title>
<Subcolumn></Subcolumn>
</XColumn>
<XAdvancedColumn Version="1" Width="42" Decimals="15" Subcolumns="1">
<Title></Title>
<Subcolumn></Subcolumn>
</XAdvancedColumn>
<YColumn Width="55" Decimals="2" Subcolumns="1">
<Title><TextAlign align="Center">Baseline</TextAlign></Title>
<Subcolumn>
<d>6,31e+009</d>
<d>5,53e+009</d>
<d>4,71e+009</d>
<d>5,8e+009</d>
<d>7,65e+009</d>
<d>5,73e+009</d>
<d>4,02e+009</d>
</Subcolumn>
</YColumn>
<YColumn Width="106" Decimals="2" Subcolumns="1">
<Title><TextAlign align="Center">Change over 6 months</TextAlign></Title>
<Subcolumn>
<d>6,71e+009</d>
<d>5,59e+009</d>
<d>3,57e+009</d>
<d>6,06e+009</d>
<d>5,92e+009</d>
<d>4,72e+009</d>
<d>3,72e+009</d>
</Subcolumn>
</YColumn>
</Table>
<Table ID="Table173" XFormat="numbers" YFormat="replicates" Replicates="1" TableType="XY" EVFormat="AsteriskAfterNumber">
<Title>Cis-aconitate</Title>
<RowTitlesColumn Width="26">
<Subcolumn></Subcolumn>
</RowTitlesColumn>
<XColumn Width="42" Subcolumns="1" Decimals="15">
<Title></Title>
<Subcolumn></Subcolumn>
</XColumn>
<XAdvancedColumn Version="1" Width="42" Decimals="15" Subcolumns="1">
<Title></Title>
<Subcolumn></Subcolumn>
</XAdvancedColumn>
<YColumn Width="55" Decimals="2" Subcolumns="1">
<Title><TextAlign align="Center">Baseline</TextAlign></Title>
<Subcolumn>
<d>2,35e+007</d>
<d>2,34e+007</d>
<d>3,88e+007</d>
<d>2,6e+007</d>
<d>2,93e+007</d>
<d>5,29e+007</d>
<d>2,67e+007</d>
</Subcolumn>
</YColumn>
<YColumn Width="106" Decimals="2" Subcolumns="1">
<Title><TextAlign align="Center">Change over 6 months</TextAlign></Title>
<Subcolumn>
<d>2,93e+007</d>
<d>2,83e+007</d>
<d>2,38e+007</d>
<d>2,41e+007</d>
<d>2e+007</d>
<d>3,42e+007</d>
<d>2,88e+007</d>
</Subcolumn>
</YColumn>
</Table>
<Table ID="Table175" XFormat="numbers" YFormat="replicates" Replicates="1" TableType="XY" EVFormat="AsteriskAfterNumber">
<Title>Citrate</Title>
<RowTitlesColumn Width="26">
<Subcolumn></Subcolumn>
</RowTitlesColumn>
<XColumn Width="42" Subcolumns="1" Decimals="15">
<Title></Title>
<Subcolumn></Subcolumn>
</XColumn>
<XAdvancedColumn Version="1" Width="42" Decimals="15" Subcolumns="1">
<Title></Title>
<Subcolumn></Subcolumn>
</XAdvancedColumn>
<YColumn Width="55" Decimals="2" Subcolumns="1">
<Title><TextAlign align="Center">Baseline</TextAlign></Title>
<Subcolumn>
<d>6,06e+008</d>
<d>5,98e+008</d>
<d>8,35e+008</d>
<d>6,96e+008</d>
<d>6,04e+008</d>
<d>9,57e+008</d>
<d>6,96e+008</d>
</Subcolumn>
</YColumn>
<YColumn Width="106" Decimals="2" Subcolumns="1">
<Title><TextAlign align="Center">Change over 6 months</TextAlign></Title>
<Subcolumn>
<d>5,91e+008</d>
<d>7,42e+008</d>
<d>5,97e+008</d>
<d>7,72e+008</d>
<d>5,07e+008</d>
<d>6,82e+008</d>
<d>6,97e+008</d>
</Subcolumn>
</YColumn>
</Table>
<Table ID="Table179" XFormat="numbers" YFormat="replicates" Replicates="1" TableType="XY" EVFormat="AsteriskAfterNumber">
<Title>Citrulline</Title>
<RowTitlesColumn Width="26">
<Subcolumn></Subcolumn>
</RowTitlesColumn>
<XColumn Width="42" Subcolumns="1" Decimals="15">
<Title></Title>
<Subcolumn></Subcolumn>
</XColumn>
<XAdvancedColumn Version="1" Width="42" Decimals="15" Subcolumns="1">
<Title></Title>
<Subcolumn></Subcolumn>
</XAdvancedColumn>
<YColumn Width="55" Decimals="2" Subcolumns="1">
<Title><TextAlign align="Center">Baseline</TextAlign></Title>
<Subcolumn>
<d>5,28e+008</d>
<d>4,52e+008</d>
<d>4,54e+008</d>
<d>3,81e+008</d>
<d>4,73e+008</d>
<d>6,98e+008</d>
<d>4,32e+008</d>
</Subcolumn>
</YColumn>
<YColumn Width="106" Decimals="2" Subcolumns="1">
<Title><TextAlign align="Center">Change over 6 months</TextAlign></Title>
<Subcolumn>
<d>6,53e+008</d>
<d>3,46e+008</d>
<d>2,74e+008</d>
<d>4,82e+008</d>
<d>3,79e+008</d>
<d>6,24e+008</d>
<d>4,73e+008</d>
</Subcolumn>
</YColumn>
</Table>
<Table ID="Table181" XFormat="numbers" YFormat="replicates" Replicates="1" TableType="XY" EVFormat="AsteriskAfterNumber">
<Title>Créatine</Title>
<RowTitlesColumn Width="26">
<Subcolumn></Subcolumn>
</RowTitlesColumn>
<XColumn Width="42" Subcolumns="1" Decimals="15">
<Title></Title>
<Subcolumn></Subcolumn>
</XColumn>
<XAdvancedColumn Version="1" Width="42" Decimals="15" Subcolumns="1">
<Title></Title>
<Subcolumn></Subcolumn>
</XAdvancedColumn>
<YColumn Width="55" Decimals="2" Subcolumns="1">
<Title><TextAlign align="Center">Baseline</TextAlign></Title>
<Subcolumn>
<d>1,53e+007</d>
<d>8190000</d>
<d>8420000</d>
<d>1,32e+007</d>
<d>1,83e+007</d>
<d>1,37e+007</d>
<d>2,54e+007</d>
</Subcolumn>
</YColumn>
<YColumn Width="106" Decimals="2" Subcolumns="1">
<Title><TextAlign align="Center">Change over 6 months</TextAlign></Title>
<Subcolumn>
<d>1,1e+007</d>
<d>1,14e+007</d>
<d>8590000</d>
<d>1,12e+007</d>
<d>1,13e+007</d>
<d>1,22e+007</d>
<d>3,09e+007</d>
</Subcolumn>
</YColumn>
</Table>
<Table ID="Table183" XFormat="numbers" YFormat="replicates" Replicates="1" TableType="XY" EVFormat="AsteriskAfterNumber">
<Title>Créatinine</Title>
<RowTitlesColumn Width="26">
<Subcolumn></Subcolumn>
</RowTitlesColumn>
<XColumn Width="42" Subcolumns="1" Decimals="15">
<Title></Title>
<Subcolumn></Subcolumn>
</XColumn>
<XAdvancedColumn Version="1" Width="42" Decimals="15" Subcolumns="1">
<Title></Title>
<Subcolumn></Subcolumn>
</XAdvancedColumn>
<YColumn Width="55" Decimals="2" Subcolumns="1">
<Title><TextAlign align="Center">Baseline</TextAlign></Title>
<Subcolumn>
<d>3,64e+009</d>
<d>2,3e+009</d>
<d>2,63e+009</d>
<d>1,62e+009</d>
<d>4,39e+009</d>
<d>3,86e+009</d>
<d>1,6e+009</d>
</Subcolumn>
</YColumn>
<YColumn Width="106" Decimals="2" Subcolumns="1">
<Title><TextAlign align="Center">Change over 6 months</TextAlign></Title>
<Subcolumn>
<d>4,78e+009</d>
<d>2,43e+009</d>
<d>2,35e+009</d>
<d>2,51e+009</d>
<d>3,59e+009</d>
<d>4,61e+009</d>
<d>1,93e+009</d>
</Subcolumn>
</YColumn>
</Table>
<Table ID="Table185" XFormat="numbers" YFormat="replicates" Replicates="1" TableType="XY" EVFormat="AsteriskAfterNumber">
<Title>Cysteinesulfinic acid</Title>
<RowTitlesColumn Width="26">
<Subcolumn></Subcolumn>
</RowTitlesColumn>
<XColumn Width="42" Subcolumns="1" Decimals="15">
<Title></Title>
<Subcolumn></Subcolumn>
</XColumn>
<XAdvancedColumn Version="1" Width="42" Decimals="15" Subcolumns="1">
<Title></Title>
<Subcolumn></Subcolumn>
</XAdvancedColumn>
<YColumn Width="55" Decimals="2" Subcolumns="1">
<Title><TextAlign align="Center">Baseline</TextAlign></Title>
<Subcolumn>
<d>510000</d>
<d>840000</d>
<d>2140000</d>
<d>508000</d>
<d>1340000</d>
<d>2520000</d>
<d>787000</d>
</Subcolumn>
</YColumn>
<YColumn Width="106" Decimals="2" Subcolumns="1">
<Title><TextAlign align="Center">Change over 6 months</TextAlign></Title>
<Subcolumn>
<d>574000</d>
<d>708000</d>
<d>1780000</d>
<d>1680000</d>
<d>1290000</d>
<d>1140000</d>
<d>1560000</d>
</Subcolumn>
</YColumn>
</Table>
<Table ID="Table187" XFormat="numbers" YFormat="replicates" Replicates="1" TableType="XY" EVFormat="AsteriskAfterNumber">
<Title>Cystine</Title>
<RowTitlesColumn Width="26">
<Subcolumn></Subcolumn>
</RowTitlesColumn>
<XColumn Width="42" Subcolumns="1" Decimals="15">
<Title></Title>
<Subcolumn></Subcolumn>
</XColumn>
<XAdvancedColumn Version="1" Width="42" Decimals="15" Subcolumns="1">
<Title></Title>
<Subcolumn></Subcolumn>
</XAdvancedColumn>
<YColumn Width="55" Decimals="2" Subcolumns="1">
<Title><TextAlign align="Center">Baseline</TextAlign></Title>
<Subcolumn>
<d>3,33e+007</d>
<d>7560000</d>
<d>1,68e+007</d>
<d>2640000</d>
<d>1,35e+007</d>
<d>1,62e+007</d>
<d>1,31e+007</d>
</Subcolumn>
</YColumn>
<YColumn Width="106" Decimals="2" Subcolumns="1">
<Title><TextAlign align="Center">Change over 6 months</TextAlign></Title>
<Subcolumn>
<d>1,1e+008</d>
<d>1,71e+007</d>
<d>1,79e+007</d>
<d>1,89e+007</d>
<d>1,93e+007</d>
<d>3,08e+007</d>
<d>1,81e+007</d>
</Subcolumn>
</YColumn>
</Table>
<Table ID="Table189" XFormat="numbers" YFormat="replicates" Replicates="1" TableType="XY" EVFormat="AsteriskAfterNumber">
<Title>Decanoic acid</Title>
<RowTitlesColumn Width="26">
<Subcolumn></Subcolumn>
</RowTitlesColumn>
<XColumn Width="42" Subcolumns="1" Decimals="15">
<Title></Title>
<Subcolumn></Subcolumn>
</XColumn>
<XAdvancedColumn Version="1" Width="42" Decimals="15" Subcolumns="1">
<Title></Title>
<Subcolumn></Subcolumn>
</XAdvancedColumn>
<YColumn Width="55" Decimals="2" Subcolumns="1">
<Title><TextAlign align="Center">Baseline</TextAlign></Title>
<Subcolumn>
<d>8,93e+007</d>
<d>8,25e+007</d>
<d>3,33e+007</d>
<d>1,16e+008</d>
<d>2,89e+007</d>
<d>2,71e+007</d>
<d>1,13e+008</d>
</Subcolumn>
</YColumn>
<YColumn Width="106" Decimals="2" Subcolumns="1">
<Title><TextAlign align="Center">Change over 6 months</TextAlign></Title>
<Subcolumn>
<d>2,37e+007</d>
<d>3,71e+007</d>
<d>2,12e+007</d>
<d>5,01e+007</d>
<d>2,89e+007</d>
<d>3,92e+007</d>
<d>4,31e+007</d>
</Subcolumn>
</YColumn>
</Table>
<Table ID="Table191" XFormat="numbers" YFormat="replicates" Replicates="1" TableType="XY" EVFormat="AsteriskAfterNumber">
<Title>Decanoyl-Carnitine</Title>
<RowTitlesColumn Width="26">
<Subcolumn></Subcolumn>
</RowTitlesColumn>
<XColumn Width="42" Subcolumns="1" Decimals="15">
<Title></Title>
<Subcolumn></Subcolumn>
</XColumn>
<XAdvancedColumn Version="1" Width="42" Decimals="15" Subcolumns="1">
<Title></Title>
<Subcolumn></Subcolumn>
</XAdvancedColumn>
<YColumn Width="55" Decimals="2" Subcolumns="1">
<Title><TextAlign align="Center">Baseline</TextAlign></Title>
<Subcolumn>
<d>2,13e+007</d>
<d>1,22e+007</d>
<d>1,8e+007</d>
<d>6210000</d>
<d>8680000</d>
<d>2,86e+007</d>
<d>9210000</d>
</Subcolumn>
</YColumn>
<YColumn Width="106" Decimals="2" Subcolumns="1">
<Title><TextAlign align="Center">Change over 6 months</TextAlign></Title>
<Subcolumn>
<d>2,62e+007</d>
<d>3,87e+007</d>
<d>9990000</d>
<d>2,44e+007</d>
<d>1,15e+007</d>
<d>1,43e+007</d>
<d>6450000</d>
</Subcolumn>
</YColumn>
</Table>
<Table ID="Table193" XFormat="numbers" YFormat="replicates" Replicates="1" TableType="XY" EVFormat="AsteriskAfterNumber">
<Title>Docosahexaenoic acid</Title>
<RowTitlesColumn Width="26">
<Subcolumn></Subcolumn>
</RowTitlesColumn>
<XColumn Width="42" Subcolumns="1" Decimals="15">
<Title></Title>
<Subcolumn></Subcolumn>
</XColumn>
<XAdvancedColumn Version="1" Width="42" Decimals="15" Subcolumns="1">
<Title></Title>
<Subcolumn></Subcolumn>
</XAdvancedColumn>
<YColumn Width="55" Decimals="2" Subcolumns="1">
<Title><TextAlign align="Center">Baseline</TextAlign></Title>
<Subcolumn>
<d>1,38e+007</d>
<d>2,64e+007</d>
<d>2,56e+007</d>
<d>1,21e+007</d>
<d>1,48e+007</d>
<d>2,5e+007</d>
<d>1,71e+007</d>
</Subcolumn>
</YColumn>
<YColumn Width="106" Decimals="2" Subcolumns="1">
<Title><TextAlign align="Center">Change over 6 months</TextAlign></Title>
<Subcolumn>
<d>2,19e+007</d>
<d>4,23e+007</d>
<d>1,35e+007</d>
<d>1,06e+007</d>
<d>2,15e+007</d>
<d>8940000</d>
<d>1,25e+007</d>
</Subcolumn>
</YColumn>
</Table>
<Table ID="Table195" XFormat="numbers" YFormat="replicates" Replicates="1" TableType="XY" EVFormat="AsteriskAfterNumber">
<Title>Dodecanoic acid/Lauric acid</Title>
<RowTitlesColumn Width="26">
<Subcolumn></Subcolumn>
</RowTitlesColumn>
<XColumn Width="42" Subcolumns="1" Decimals="15">
<Title></Title>
<Subcolumn></Subcolumn>
</XColumn>
<XAdvancedColumn Version="1" Width="42" Decimals="15" Subcolumns="1">
<Title></Title>
<Subcolumn></Subcolumn>
</XAdvancedColumn>
<YColumn Width="55" Decimals="2" Subcolumns="1">
<Title><TextAlign align="Center">Baseline</TextAlign></Title>
<Subcolumn>
<d>1,15e+008</d>
<d>4,98e+007</d>
<d>5,63e+007</d>
<d>6,32e+007</d>
<d>2,55e+007</d>
<d>4,25e+007</d>
<d>7,84e+007</d>
</Subcolumn>
</YColumn>
<YColumn Width="106" Decimals="2" Subcolumns="1">
<Title><TextAlign align="Center">Change over 6 months</TextAlign></Title>
<Subcolumn>
<d>1,72e+008</d>
<d>8,47e+007</d>
<d>3,5e+007</d>
<d>2,07e+007</d>
<d>2,96e+007</d>
<d>2,51e+007</d>
<d>3,41e+007</d>
</Subcolumn>
</YColumn>
</Table>
<Table ID="Table197" XFormat="numbers" YFormat="replicates" Replicates="1" TableType="XY" EVFormat="AsteriskAfterNumber">
<Title>Dodecanoyl-carnitine</Title>
<RowTitlesColumn Width="26">
<Subcolumn></Subcolumn>
</RowTitlesColumn>
<XColumn Width="42" Subcolumns="1" Decimals="15">
<Title></Title>
<Subcolumn></Subcolumn>
</XColumn>
<XAdvancedColumn Version="1" Width="42" Decimals="15" Subcolumns="1">
<Title></Title>
<Subcolumn></Subcolumn>
</XAdvancedColumn>
<YColumn Width="55" Decimals="2" Subcolumns="1">
<Title><TextAlign align="Center">Baseline</TextAlign></Title>
<Subcolumn>
<d>6570000</d>
<d>3550000</d>
<d>5310000</d>
<d>3100000</d>
<d>2910000</d>
<d>5810000</d>
<d>3040000</d>
</Subcolumn>
</YColumn>
<YColumn Width="106" Decimals="2" Subcolumns="1">
<Title><TextAlign align="Center">Change over 6 months</TextAlign></Title>
<Subcolumn>
<d>7300000</d>
<d>8100000</d>
<d>3260000</d>
<d>8670000</d>
<d>3490000</d>
<d>4760000</d>
<d>1730000</d>
</Subcolumn>
</YColumn>
</Table>
<Table ID="Table199" XFormat="numbers" YFormat="replicates" Replicates="1" TableType="XY" EVFormat="AsteriskAfterNumber">
<Title>Eicosapentaenoic acid</Title>
<RowTitlesColumn Width="26">
<Subcolumn></Subcolumn>
</RowTitlesColumn>
<XColumn Width="42" Subcolumns="1" Decimals="15">
<Title></Title>
<Subcolumn></Subcolumn>
</XColumn>
<XAdvancedColumn Version="1" Width="42" Decimals="15" Subcolumns="1">
<Title></Title>
<Subcolumn></Subcolumn>
</XAdvancedColumn>
<YColumn Width="60" Decimals="2" Subcolumns="1">
<Title><TextAlign align="Center">Baseline</TextAlign></Title>
<Subcolumn>
<d>4580000</d>
<d>6900000</d>
<d>1830000</d>
<d>1190000</d>
<d>5320000</d>
<d>4250000</d>
<d>4330000</d>
</Subcolumn>
</YColumn>
<YColumn Width="106" Decimals="2" Subcolumns="1">
<Title><TextAlign align="Center">Change over 6 months</TextAlign></Title>
<Subcolumn>
<d>5710000</d>
<d>5580000</d>
<d>1910000</d>
<d>1150000</d>
<d>4600000</d>
<d>1700000</d>
<d>3280000</d>
</Subcolumn>
</YColumn>
</Table>
<Table ID="Table201" XFormat="numbers" YFormat="replicates" Replicates="1" TableType="XY" EVFormat="AsteriskAfterNumber">
<Title>Fumarate</Title>
<RowTitlesColumn Width="26">
<Subcolumn></Subcolumn>
</RowTitlesColumn>
<XColumn Width="42" Subcolumns="1" Decimals="15">
<Title></Title>
<Subcolumn></Subcolumn>
</XColumn>
<XAdvancedColumn Version="1" Width="42" Decimals="15" Subcolumns="1">
<Title></Title>
<Subcolumn></Subcolumn>
</XAdvancedColumn>
<YColumn Width="55" Decimals="2" Subcolumns="1">
<Title><TextAlign align="Center">Baseline</TextAlign></Title>
<Subcolumn>
<d>3350000</d>
<d>3120000</d>
<d>5740000</d>
<d>3170000</d>
<d>4460000</d>
<d>6610000</d>
<d>3280000</d>
</Subcolumn>
</YColumn>
<YColumn Width="106" Decimals="2" Subcolumns="1">
<Title><TextAlign align="Center">Change over 6 months</TextAlign></Title>
<Subcolumn>
<d>3070000</d>
<d>3580000</d>
<d>2870000</d>
<d>3540000</d>
<d>1940000</d>
<d>2470000</d>
<d>3940000</d>
</Subcolumn>
</YColumn>
</Table>
<Table ID="Table203" XFormat="numbers" YFormat="replicates" Replicates="1" TableType="XY" EVFormat="AsteriskAfterNumber">
<Title>G6P</Title>
<RowTitlesColumn Width="26">
<Subcolumn></Subcolumn>
</RowTitlesColumn>
<XColumn Width="42" Subcolumns="1" Decimals="15">
<Title></Title>
<Subcolumn></Subcolumn>
</XColumn>
<XAdvancedColumn Version="1" Width="42" Decimals="15" Subcolumns="1">
<Title></Title>
<Subcolumn></Subcolumn>
</XAdvancedColumn>
<YColumn Width="55" Decimals="2" Subcolumns="1">
<Title><TextAlign align="Center">Baseline</TextAlign></Title>
<Subcolumn>
<d>157000</d>
<d>216000</d>
<d>569000</d>
<d>103000</d>
<d>299000</d>
<d>421000</d>
<d>132000</d>
</Subcolumn>
</YColumn>
<YColumn Width="106" Decimals="2" Subcolumns="1">
<Title><TextAlign align="Center">Change over 6 months</TextAlign></Title>
<Subcolumn>
<d>154000</d>
<d>286000</d>
<d>175000</d>
<d>216000</d>
<d>73600</d>
<d>171000</d>
<d>81400</d>
</Subcolumn>
</YColumn>
</Table>
<Table ID="Table205" XFormat="numbers" YFormat="replicates" Replicates="1" TableType="XY" EVFormat="AsteriskAfterNumber">
<Title>GLN</Title>
<RowTitlesColumn Width="26">
<Subcolumn></Subcolumn>
</RowTitlesColumn>
<XColumn Width="42" Subcolumns="1" Decimals="15">
<Title></Title>
<Subcolumn></Subcolumn>
</XColumn>
<XAdvancedColumn Version="1" Width="42" Decimals="15" Subcolumns="1">
<Title></Title>
<Subcolumn></Subcolumn>
</XAdvancedColumn>
<YColumn Width="55" Decimals="2" Subcolumns="1">
<Title><TextAlign align="Center">Baseline</TextAlign></Title>
<Subcolumn>
<d>4,25e+009</d>
<d>4,13e+009</d>
<d>4,59e+009</d>
<d>3,66e+009</d>
<d>4,22e+009</d>
<d>4,21e+009</d>
<d>3,48e+009</d>
</Subcolumn>
</YColumn>
<YColumn Width="106" Decimals="2" Subcolumns="1">
<Title><TextAlign align="Center">Change over 6 months</TextAlign></Title>
<Subcolumn>
<d>4,82e+009</d>
<d>4,29e+009</d>
<d>3,66e+009</d>
<d>5,01e+009</d>
<d>4,39e+009</d>
<d>4,47e+009</d>
<d>3,24e+009</d>
</Subcolumn>
</YColumn>
</Table>
<Table ID="Table207" XFormat="numbers" YFormat="replicates" Replicates="1" TableType="XY" EVFormat="AsteriskAfterNumber">
<Title>GLU</Title>
<RowTitlesColumn Width="26">
<Subcolumn></Subcolumn>
</RowTitlesColumn>
<XColumn Width="42" Subcolumns="1" Decimals="15">
<Title></Title>
<Subcolumn></Subcolumn>
</XColumn>
<XAdvancedColumn Version="1" Width="42" Decimals="15" Subcolumns="1">
<Title></Title>
<Subcolumn></Subcolumn>
</XAdvancedColumn>
<YColumn Width="55" Decimals="2" Subcolumns="1">
<Title><TextAlign align="Center">Baseline</TextAlign></Title>
<Subcolumn>
<d>4,46e+008</d>
<d>6,38e+008</d>
<d>7,12e+008</d>
<d>4,23e+008</d>
<d>7,51e+008</d>
<d>8,19e+008</d>
<d>7,73e+008</d>
</Subcolumn>
</YColumn>
<YColumn Width="106" Decimals="2" Subcolumns="1">
<Title><TextAlign align="Center">Change over 6 months</TextAlign></Title>
<Subcolumn>
<d>4,73e+008</d>
<d>3,61e+008</d>
<d>3,92e+008</d>
<d>2,95e+008</d>
<d>2,75e+008</d>
<d>2,46e+008</d>
<d>7,9e+008</d>
</Subcolumn>
</YColumn>
</Table>
<Table ID="Table209" XFormat="numbers" YFormat="replicates" Replicates="1" TableType="XY" EVFormat="AsteriskAfterNumber">
<Title>Glucose</Title>
<RowTitlesColumn Width="26">
<Subcolumn></Subcolumn>
</RowTitlesColumn>
<XColumn Width="42" Subcolumns="1" Decimals="15">
<Title></Title>
<Subcolumn></Subcolumn>
</XColumn>
<XAdvancedColumn Version="1" Width="42" Decimals="15" Subcolumns="1">
<Title></Title>
<Subcolumn></Subcolumn>
</XAdvancedColumn>
<YColumn Width="55" Decimals="2" Subcolumns="1">
<Title><TextAlign align="Center">Baseline</TextAlign></Title>
<Subcolumn>
<d>3,73e+008</d>
<d>3,52e+008</d>
<d>3,91e+008</d>
<d>3,08e+008</d>
<d>4,74e+008</d>
<d>4,55e+008</d>
<d>3,62e+008</d>
</Subcolumn>
</YColumn>
<YColumn Width="106" Decimals="2" Subcolumns="1">
<Title><TextAlign align="Center">Change over 6 months</TextAlign></Title>
<Subcolumn>
<d>4,44e+008</d>
<d>3,94e+008</d>
<d>3,68e+008</d>
<d>4,41e+008</d>
<d>4,71e+008</d>
<d>5,96e+008</d>
<d>2,74e+008</d>
</Subcolumn>
</YColumn>
</Table>
<Table ID="Table213" XFormat="numbers" YFormat="replicates" Replicates="1" TableType="XY" EVFormat="AsteriskAfterNumber">
<Title>Glycerol</Title>
<RowTitlesColumn Width="26">
<Subcolumn></Subcolumn>
</RowTitlesColumn>
<XColumn Width="42" Subcolumns="1" Decimals="15">
<Title></Title>
<Subcolumn></Subcolumn>
</XColumn>
<XAdvancedColumn Version="1" Width="42" Decimals="15" Subcolumns="1">
<Title></Title>
<Subcolumn></Subcolumn>
</XAdvancedColumn>
<YColumn Width="55" Decimals="2" Subcolumns="1">
<Title><TextAlign align="Center">Baseline</TextAlign></Title>
<Subcolumn>
<d>3,01e+007</d>
<d>2,83e+007</d>
<d>1,65e+007</d>
<d>2,25e+007</d>
<d>9360000</d>
<d>1,55e+007</d>
<d>1,04e+007</d>
</Subcolumn>
</YColumn>
<YColumn Width="106" Decimals="2" Subcolumns="1">
<Title><TextAlign align="Center">Change over 6 months</TextAlign></Title>
<Subcolumn>
<d>2,45e+007</d>
<d>2,52e+007</d>
<d>1,09e+007</d>
<d>9260000</d>
<d>8020000</d>
<d>6570000</d>
<d>1,07e+007</d>
</Subcolumn>
</YColumn>
</Table>
<Table ID="Table217" XFormat="numbers" YFormat="replicates" Replicates="1" TableType="XY" EVFormat="AsteriskAfterNumber">
<Title>Glycerol 3-phosphate</Title>
<RowTitlesColumn Width="26">
<Subcolumn></Subcolumn>
</RowTitlesColumn>
<XColumn Width="42" Subcolumns="1" Decimals="15">
<Title></Title>
<Subcolumn></Subcolumn>
</XColumn>
<XAdvancedColumn Version="1" Width="42" Decimals="15" Subcolumns="1">
<Title></Title>
<Subcolumn></Subcolumn>
</XAdvancedColumn>
<YColumn Width="55" Decimals="2" Subcolumns="1">
<Title><TextAlign align="Center">Baseline</TextAlign></Title>
<Subcolumn>
<d>2060000</d>
<d>2780000</d>
<d>6230000</d>
<d>857000</d>
<d>3410000</d>
<d>4330000</d>
<d>265000</d>
</Subcolumn>
</YColumn>
<YColumn Width="106" Decimals="2" Subcolumns="1">
<Title><TextAlign align="Center">Change over 6 months</TextAlign></Title>
<Subcolumn>
<d>2800000</d>
<d>2260000</d>
<d>655000</d>
<d>988000</d>
<d>1060000</d>
<d>2050000</d>
<d>48600</d>
</Subcolumn>
</YColumn>
</Table>
<Table ID="Table219" XFormat="numbers" YFormat="replicates" Replicates="1" TableType="XY" EVFormat="AsteriskAfterNumber">
<Title>Glycine</Title>
<RowTitlesColumn Width="26">
<Subcolumn></Subcolumn>
</RowTitlesColumn>
<XColumn Width="42" Subcolumns="1" Decimals="15">
<Title></Title>
<Subcolumn></Subcolumn>
</XColumn>
<XAdvancedColumn Version="1" Width="42" Decimals="15" Subcolumns="1">
<Title></Title>
<Subcolumn></Subcolumn>
</XAdvancedColumn>
<YColumn Width="55" Decimals="2" Subcolumns="1">
<Title><TextAlign align="Center">Baseline</TextAlign></Title>
<Subcolumn>
<d>4,39e+007</d>
<d>4,71e+007</d>
<d>4e+007</d>
<d>3,32e+007</d>
<d>4,86e+007</d>
<d>6,04e+007</d>
<d>4,29e+007</d>
</Subcolumn>
</YColumn>
<YColumn Width="106" Decimals="2" Subcolumns="1">
<Title><TextAlign align="Center">Change over 6 months</TextAlign></Title>
<Subcolumn>
<d>5,01e+007</d>
<d>4,16e+007</d>
<d>3,03e+007</d>
<d>4e+007</d>
<d>3,75e+007</d>
<d>4,16e+007</d>
<d>4,18e+007</d>
</Subcolumn>
</YColumn>
</Table>
<Table ID="Table221" XFormat="numbers" YFormat="replicates" Replicates="1" TableType="XY" EVFormat="AsteriskAfterNumber">
<Title>Guanosine</Title>
<RowTitlesColumn Width="26">
<Subcolumn></Subcolumn>
</RowTitlesColumn>
<XColumn Width="42" Subcolumns="1" Decimals="15">
<Title></Title>
<Subcolumn></Subcolumn>
</XColumn>
<XAdvancedColumn Version="1" Width="42" Decimals="15" Subcolumns="1">
<Title></Title>
<Subcolumn></Subcolumn>
</XAdvancedColumn>
<YColumn Width="55" Decimals="2" Subcolumns="1">
<Title><TextAlign align="Center">Baseline</TextAlign></Title>
<Subcolumn>
<d>287000</d>
<d>0</d>
<d>262000</d>
<d>314000</d>
<d>369000</d>
<d>442000</d>
<d>122000</d>
</Subcolumn>
</YColumn>
<YColumn Width="106" Decimals="2" Subcolumns="1">
<Title><TextAlign align="Center">Change over 6 months</TextAlign></Title>
<Subcolumn>
<d>239000</d>
<d>1980000</d>
<d>661000</d>
<d>374000</d>
<d>5170000</d>
<d>935000</d>
<d>439000</d>
</Subcolumn>
</YColumn>
</Table>
<Table ID="Table223" XFormat="numbers" YFormat="replicates" Replicates="1" TableType="XY" EVFormat="AsteriskAfterNumber">
<Title>Hexanoic acid</Title>
<RowTitlesColumn Width="26">
<Subcolumn></Subcolumn>
</RowTitlesColumn>
<XColumn Width="42" Subcolumns="1" Decimals="15">
<Title></Title>
<Subcolumn></Subcolumn>
</XColumn>
<XAdvancedColumn Version="1" Width="42" Decimals="15" Subcolumns="1">
<Title></Title>
<Subcolumn></Subcolumn>
</XAdvancedColumn>
<YColumn Width="55" Decimals="2" Subcolumns="1">
<Title><TextAlign align="Center">Baseline</TextAlign></Title>
<Subcolumn>
<d>9,05e+007</d>
<d>8,25e+007</d>
<d>8,8e+007</d>
<d>1,14e+008</d>
<d>5,61e+007</d>
<d>6,92e+007</d>
<d>8,35e+007</d>
</Subcolumn>
</YColumn>
<YColumn Width="106" Decimals="2" Subcolumns="1">
<Title><TextAlign align="Center">Change over 6 months</TextAlign></Title>
<Subcolumn>
<d>6,48e+007</d>
<d>6,86e+007</d>
<d>5,91e+007</d>
<d>7,43e+007</d>
<d>9,49e+007</d>
<d>5,74e+007</d>
<d>5,45e+007</d>
</Subcolumn>
</YColumn>
</Table>
<Table ID="Table225" XFormat="numbers" YFormat="replicates" Replicates="1" TableType="XY" EVFormat="AsteriskAfterNumber">
<Title>Hexanoyl-carnitine</Title>
<RowTitlesColumn Width="26">
<Subcolumn></Subcolumn>
</RowTitlesColumn>
<XColumn Width="42" Subcolumns="1" Decimals="15">
<Title></Title>
<Subcolumn></Subcolumn>
</XColumn>
<XAdvancedColumn Version="1" Width="42" Decimals="15" Subcolumns="1">
<Title></Title>
<Subcolumn></Subcolumn>
</XAdvancedColumn>
<YColumn Width="55" Decimals="2" Subcolumns="1">
<Title><TextAlign align="Center">Baseline</TextAlign></Title>
<Subcolumn>
<d>3980000</d>
<d>2490000</d>
<d>3120000</d>
<d>2410000</d>
<d>1730000</d>
<d>4550000</d>
<d>3010000</d>
</Subcolumn>
</YColumn>
<YColumn Width="106" Decimals="2" Subcolumns="1">
<Title><TextAlign align="Center">Change over 6 months</TextAlign></Title>
<Subcolumn>
<d>5780000</d>
<d>5730000</d>
<d>2200000</d>
<d>3560000</d>
<d>2270000</d>
<d>1880000</d>
<d>2200000</d>
</Subcolumn>
</YColumn>
</Table>
<Table ID="Table227" XFormat="numbers" YFormat="replicates" Replicates="1" TableType="XY" EVFormat="AsteriskAfterNumber">
<Title>Histidine</Title>
<RowTitlesColumn Width="26">
<Subcolumn></Subcolumn>
</RowTitlesColumn>
<XColumn Width="42" Subcolumns="1" Decimals="15">
<Title></Title>
<Subcolumn></Subcolumn>
</XColumn>
<XAdvancedColumn Version="1" Width="42" Decimals="15" Subcolumns="1">
<Title></Title>
<Subcolumn></Subcolumn>
</XAdvancedColumn>
<YColumn Width="55" Decimals="2" Subcolumns="1">
<Title><TextAlign align="Center">Baseline</TextAlign></Title>
<Subcolumn>
<d>1,16e+009</d>
<d>1e+009</d>
<d>7,73e+008</d>
<d>5e+008</d>
<d>8,46e+008</d>
<d>5,86e+008</d>
<d>1,06e+009</d>
</Subcolumn>
</YColumn>
<YColumn Width="106" Decimals="2" Subcolumns="1">
<Title><TextAlign align="Center">Change over 6 months</TextAlign></Title>
<Subcolumn>
<d>8,13e+008</d>
<d>4,99e+008</d>
<d>5,61e+008</d>
<d>1,33e+009</d>
<d>5,8e+008</d>
<d>5,15e+008</d>
<d>6,93e+008</d>
</Subcolumn>
</YColumn>
</Table>
<Table ID="Table229" XFormat="numbers" YFormat="replicates" Replicates="1" TableType="XY" EVFormat="AsteriskAfterNumber">
<Title>Hydroxy-L-proline</Title>
<RowTitlesColumn Width="26">
<Subcolumn></Subcolumn>
</RowTitlesColumn>
<XColumn Width="42" Subcolumns="1" Decimals="15">
<Title></Title>
<Subcolumn></Subcolumn>
</XColumn>
<XAdvancedColumn Version="1" Width="42" Decimals="15" Subcolumns="1">
<Title></Title>
<Subcolumn></Subcolumn>
</XAdvancedColumn>
<YColumn Width="55" Decimals="2" Subcolumns="1">
<Title><TextAlign align="Center">Baseline</TextAlign></Title>
<Subcolumn>
<d>2,25e+008</d>
<d>1,72e+008</d>
<d>2,1e+008</d>
<d>3,09e+008</d>
<d>1,88e+008</d>
<d>3,65e+008</d>
<d>2,43e+008</d>
</Subcolumn>
</YColumn>
<YColumn Width="106" Decimals="2" Subcolumns="1">
<Title><TextAlign align="Center">Change over 6 months</TextAlign></Title>
<Subcolumn>
<d>1,43e+008</d>
<d>2,09e+008</d>
<d>1,04e+008</d>
<d>3,84e+008</d>
<d>1,09e+008</d>
<d>2,47e+008</d>
<d>2,32e+008</d>
</Subcolumn>
</YColumn>
</Table>
<Table ID="Table231" XFormat="numbers" YFormat="replicates" Replicates="1" TableType="XY" EVFormat="AsteriskAfterNumber">
<Title>hypoxanthine</Title>
<RowTitlesColumn Width="26">
<Subcolumn></Subcolumn>
</RowTitlesColumn>
<XColumn Width="42" Subcolumns="1" Decimals="15">
<Title></Title>
<Subcolumn></Subcolumn>
</XColumn>
<XAdvancedColumn Version="1" Width="42" Decimals="15" Subcolumns="1">
<Title></Title>
<Subcolumn></Subcolumn>
</XAdvancedColumn>
<YColumn Width="55" Decimals="2" Subcolumns="1">
<Title><TextAlign align="Center">Baseline</TextAlign></Title>
<Subcolumn>
<d>3,32e+008</d>
<d>4,13e+008</d>
<d>4,7e+008</d>
<d>4,27e+008</d>
<d>4,56e+008</d>
<d>4,09e+008</d>
<d>5,42e+008</d>
</Subcolumn>
</YColumn>
<YColumn Width="106" Decimals="2" Subcolumns="1">
<Title><TextAlign align="Center">Change over 6 months</TextAlign></Title>
<Subcolumn>
<d>4,29e+008</d>
<d>4,94e+008</d>
<d>2,77e+008</d>
<d>4,57e+008</d>
<d>2,24e+008</d>
<d>4,78e+008</d>
<d>6,89e+008</d>
</Subcolumn>
</YColumn>
</Table>
<Table ID="Table233" XFormat="numbers" YFormat="replicates" Replicates="1" TableType="XY" EVFormat="AsteriskAfterNumber">
<Title>Inosine</Title>
<RowTitlesColumn Width="26">
<Subcolumn></Subcolumn>
</RowTitlesColumn>
<XColumn Width="42" Subcolumns="1" Decimals="15">
<Title></Title>
<Subcolumn></Subcolumn>
</XColumn>
<XAdvancedColumn Version="1" Width="42" Decimals="15" Subcolumns="1">
<Title></Title>
<Subcolumn></Subcolumn>
</XAdvancedColumn>
<YColumn Width="55" Decimals="2" Subcolumns="1">
<Title><TextAlign align="Center">Baseline</TextAlign></Title>
<Subcolumn>
<d>4280000</d>
<d>41900</d>
<d>4050000</d>
<d>5490000</d>
<d>9050000</d>
<d>6550000</d>
<d>7810000</d>
</Subcolumn>
</YColumn>
<YColumn Width="106" Decimals="2" Subcolumns="1">
<Title><TextAlign align="Center">Change over 6 months</TextAlign></Title>
<Subcolumn>
<d>6780000</d>
<d>1,26e+007</d>
<d>1,11e+007</d>
<d>1,16e+007</d>
<d>1,99e+007</d>
<d>1,79e+007</d>
<d>1,09e+007</d>
</Subcolumn>
</YColumn>
</Table>
<Table ID="Table235" XFormat="numbers" YFormat="replicates" Replicates="1" TableType="XY" EVFormat="AsteriskAfterNumber">
<Title>Isoleucine</Title>
<RowTitlesColumn Width="26">
<Subcolumn></Subcolumn>
</RowTitlesColumn>
<XColumn Width="42" Subcolumns="1" Decimals="15">
<Title></Title>
<Subcolumn></Subcolumn>
</XColumn>
<XAdvancedColumn Version="1" Width="42" Decimals="15" Subcolumns="1">
<Title></Title>
<Subcolumn></Subcolumn>
</XAdvancedColumn>
<YColumn Width="55" Decimals="2" Subcolumns="1">
<Title><TextAlign align="Center">Baseline</TextAlign></Title>
<Subcolumn>
<d>1,04e+009</d>
<d>9,02e+008</d>
<d>1,09e+009</d>
<d>5,48e+008</d>
<d>1,05e+009</d>
<d>1,13e+009</d>
<d>8,55e+008</d>
</Subcolumn>
</YColumn>
<YColumn Width="106" Decimals="2" Subcolumns="1">
<Title><TextAlign align="Center">Change over 6 months</TextAlign></Title>
<Subcolumn>
<d>1,13e+009</d>
<d>6,15e+008</d>
<d>7,06e+008</d>
<d>1,02e+009</d>
<d>8,22e+008</d>
<d>7,83e+008</d>
<d>8,19e+008</d>
</Subcolumn>
</YColumn>
</Table>
<Table ID="Table237" XFormat="numbers" YFormat="replicates" Replicates="1" TableType="XY" EVFormat="AsteriskAfterNumber">
<Title>Itaconic acid</Title>
<RowTitlesColumn Width="26">
<Subcolumn></Subcolumn>
</RowTitlesColumn>
<XColumn Width="42" Subcolumns="1" Decimals="15">
<Title></Title>
<Subcolumn></Subcolumn>
</XColumn>
<XAdvancedColumn Version="1" Width="42" Decimals="15" Subcolumns="1">
<Title></Title>
<Subcolumn></Subcolumn>
</XAdvancedColumn>
<YColumn Width="60" Decimals="2" Subcolumns="1">
<Title><TextAlign align="Center">Baseline</TextAlign></Title>
<Subcolumn>
<d>1,31e+007</d>
<d>2510000</d>
<d>755000</d>
<d>9340000</d>
<d>133000</d>
<d>32700</d>
<d>8720000</d>
</Subcolumn>
</YColumn>
<YColumn Width="106" Decimals="2" Subcolumns="1">
<Title><TextAlign align="Center">Change over 6 months</TextAlign></Title>
<Subcolumn>
<d>1,77e+007</d>
<d>1,45e+007</d>
<d>16100</d>
<d>1,18e+007</d>
<d>1720000</d>
<d>4990000</d>
<d>320000</d>
</Subcolumn>
</YColumn>
</Table>
<Table ID="Table239" XFormat="numbers" YFormat="replicates" Replicates="1" TableType="XY" EVFormat="AsteriskAfterNumber">
<Title>L-(−)-Fucose</Title>
<RowTitlesColumn Width="26">
<Subcolumn></Subcolumn>
</RowTitlesColumn>
<XColumn Width="42" Subcolumns="1" Decimals="15">
<Title></Title>
<Subcolumn></Subcolumn>
</XColumn>
<XAdvancedColumn Version="1" Width="42" Decimals="15" Subcolumns="1">
<Title></Title>
<Subcolumn></Subcolumn>
</XAdvancedColumn>
<YColumn Width="55" Decimals="2" Subcolumns="1">
<Title><TextAlign align="Center">Baseline</TextAlign></Title>
<Subcolumn>
<d>2,47e+008</d>
<d>8,68e+007</d>
<d>2,17e+008</d>
<d>2,59e+008</d>
<d>3,06e+008</d>
<d>2,63e+008</d>
<d>2,83e+008</d>
</Subcolumn>
</YColumn>
<YColumn Width="106" Decimals="2" Subcolumns="1">
<Title><TextAlign align="Center">Change over 6 months</TextAlign></Title>
<Subcolumn>
<d>3,05e+008</d>
<d>8,43e+007</d>
<d>1,11e+008</d>
<d>3,71e+008</d>
<d>2,09e+008</d>
<d>1,88e+008</d>
<d>2,68e+008</d>
</Subcolumn>
</YColumn>
</Table>
<Table ID="Table241" XFormat="numbers" YFormat="replicates" Replicates="1" TableType="XY" EVFormat="AsteriskAfterNumber">
<Title>Lactate</Title>
<RowTitlesColumn Width="26">
<Subcolumn></Subcolumn>
</RowTitlesColumn>
<XColumn Width="42" Subcolumns="1" Decimals="15">
<Title></Title>
<Subcolumn></Subcolumn>
</XColumn>
<XAdvancedColumn Version="1" Width="42" Decimals="15" Subcolumns="1">
<Title></Title>
<Subcolumn></Subcolumn>
</XAdvancedColumn>
<YColumn Width="55" Decimals="2" Subcolumns="1">
<Title><TextAlign align="Center">Baseline</TextAlign></Title>
<Subcolumn>
<d>3,55e+009</d>
<d>2,89e+009</d>
<d>5,04e+009</d>
<d>3,57e+009</d>
<d>6,31e+009</d>
<d>5,69e+009</d>
<d>3,29e+009</d>
</Subcolumn>
</YColumn>
<YColumn Width="106" Decimals="2" Subcolumns="1">
<Title><TextAlign align="Center">Change over 6 months</TextAlign></Title>
<Subcolumn>
<d>3,3e+009</d>
<d>3,74e+009</d>
<d>2,29e+009</d>
<d>2,51e+009</d>
<d>2,24e+009</d>
<d>2,27e+009</d>
<d>4,58e+009</d>
</Subcolumn>
</YColumn>
</Table>
<Table ID="Table243" XFormat="numbers" YFormat="replicates" Replicates="1" TableType="XY" EVFormat="AsteriskAfterNumber">
<Title>L-Alanine</Title>
<RowTitlesColumn Width="26">
<Subcolumn></Subcolumn>
</RowTitlesColumn>
<XColumn Width="42" Subcolumns="1" Decimals="15">
<Title></Title>
<Subcolumn></Subcolumn>
</XColumn>
<XAdvancedColumn Version="1" Width="42" Decimals="15" Subcolumns="1">
<Title></Title>
<Subcolumn></Subcolumn>
</XAdvancedColumn>
<YColumn Width="55" Decimals="2" Subcolumns="1">
<Title><TextAlign align="Center">Baseline</TextAlign></Title>
<Subcolumn>
<d>5,85e+008</d>
<d>7,31e+008</d>
<d>6,52e+008</d>
<d>4,95e+008</d>
<d>7,92e+008</d>
<d>6,41e+008</d>
<d>4,32e+008</d>
</Subcolumn>
</YColumn>
<YColumn Width="106" Decimals="2" Subcolumns="1">
<Title><TextAlign align="Center">Change over 6 months</TextAlign></Title>
<Subcolumn>
<d>5,48e+008</d>
<d>6,17e+008</d>
<d>4,21e+008</d>
<d>5,3e+008</d>
<d>5,41e+008</d>
<d>5,64e+008</d>
<d>5,04e+008</d>
</Subcolumn>
</YColumn>
</Table>
<Table ID="Table245" XFormat="numbers" YFormat="replicates" Replicates="1" TableType="XY" EVFormat="AsteriskAfterNumber">
<Title>Leucine</Title>
<RowTitlesColumn Width="26">
<Subcolumn></Subcolumn>
</RowTitlesColumn>
<XColumn Width="42" Subcolumns="1" Decimals="15">
<Title></Title>
<Subcolumn></Subcolumn>
</XColumn>
<XAdvancedColumn Version="1" Width="42" Decimals="15" Subcolumns="1">
<Title></Title>
<Subcolumn></Subcolumn>
</XAdvancedColumn>
<YColumn Width="55" Decimals="2" Subcolumns="1">
<Title><TextAlign align="Center">Baseline</TextAlign></Title>
<Subcolumn>
<d>5e+008</d>
<d>4,58e+008</d>
<d>5,34e+008</d>
<d>4,14e+008</d>
<d>5,23e+008</d>
<d>6,4e+008</d>
<d>4,87e+008</d>
</Subcolumn>
</YColumn>
<YColumn Width="106" Decimals="2" Subcolumns="1">
<Title><TextAlign align="Center">Change over 6 months</TextAlign></Title>
<Subcolumn>
<d>5,68e+008</d>
<d>4,97e+008</d>
<d>3,76e+008</d>
<d>6,49e+008</d>
<d>4,14e+008</d>
<d>4,73e+008</d>
<d>4,1e+008</d>
</Subcolumn>
</YColumn>
</Table>
<Table ID="Table249" XFormat="numbers" YFormat="replicates" Replicates="1" TableType="XY" EVFormat="AsteriskAfterNumber">
<Title>Linolenic acid</Title>
<RowTitlesColumn Width="26">
<Subcolumn></Subcolumn>
</RowTitlesColumn>
<XColumn Width="42" Subcolumns="1" Decimals="15">
<Title></Title>
<Subcolumn></Subcolumn>
</XColumn>
<XAdvancedColumn Version="1" Width="42" Decimals="15" Subcolumns="1">
<Title></Title>
<Subcolumn></Subcolumn>
</XAdvancedColumn>
<YColumn Width="55" Decimals="2" Subcolumns="1">
<Title><TextAlign align="Center">Baseline</TextAlign></Title>
<Subcolumn>
<d>2,88e+007</d>
<d>4,61e+007</d>
<d>7,29e+007</d>
<d>1,96e+007</d>
<d>2,07e+007</d>
<d>7,76e+007</d>
<d>8,24e+007</d>
</Subcolumn>
</YColumn>
<YColumn Width="106" Decimals="2" Subcolumns="1">
<Title><TextAlign align="Center">Change over 6 months</TextAlign></Title>
<Subcolumn>
<d>9,94e+007</d>
<d>1,01e+008</d>
<d>5,33e+007</d>
<d>2,33e+007</d>
<d>3,79e+007</d>
<d>1,36e+007</d>
<d>3,56e+007</d>
</Subcolumn>
</YColumn>
</Table>
<Table ID="Table251" XFormat="numbers" YFormat="replicates" Replicates="1" TableType="XY" EVFormat="AsteriskAfterNumber">
<Title>L-Kynurenine</Title>
<RowTitlesColumn Width="26">
<Subcolumn></Subcolumn>
</RowTitlesColumn>
<XColumn Width="42" Subcolumns="1" Decimals="15">
<Title></Title>
<Subcolumn></Subcolumn>
</XColumn>
<XAdvancedColumn Version="1" Width="42" Decimals="15" Subcolumns="1">
<Title></Title>
<Subcolumn></Subcolumn>
</XAdvancedColumn>
<YColumn Width="55" Decimals="2" Subcolumns="1">
<Title><TextAlign align="Center">Baseline</TextAlign></Title>
<Subcolumn>
<d>3,36e+007</d>
<d>2,14e+007</d>
<d>4,18e+007</d>
<d>2,31e+007</d>
<d>2,65e+007</d>
<d>3,23e+007</d>
<d>3,06e+007</d>
</Subcolumn>
</YColumn>
<YColumn Width="106" Decimals="2" Subcolumns="1">
<Title><TextAlign align="Center">Change over 6 months</TextAlign></Title>
<Subcolumn>
<d>3,61e+007</d>
<d>2,28e+007</d>
<d>3e+007</d>
<d>3,52e+007</d>
<d>2,12e+007</d>
<d>3,83e+007</d>
<d>4,07e+007</d>
</Subcolumn>
</YColumn>
</Table>
<Table ID="Table253" XFormat="numbers" YFormat="replicates" Replicates="1" TableType="XY" EVFormat="AsteriskAfterNumber">
<Title>L-Sarcosine</Title>
<RowTitlesColumn Width="26">
<Subcolumn></Subcolumn>
</RowTitlesColumn>
<XColumn Width="42" Subcolumns="1" Decimals="15">
<Title></Title>
<Subcolumn></Subcolumn>
</XColumn>
<XAdvancedColumn Version="1" Width="42" Decimals="15" Subcolumns="1">
<Title></Title>
<Subcolumn></Subcolumn>
</XAdvancedColumn>
<YColumn Width="55" Decimals="2" Subcolumns="1">
<Title><TextAlign align="Center">Baseline</TextAlign></Title>
<Subcolumn>
<d>1,12e+007</d>
<d>7450000</d>
<d>1,46e+007</d>
<d>1,25e+007</d>
<d>1,75e+007</d>
<d>2,59e+007</d>
<d>1,32e+007</d>
</Subcolumn>
</YColumn>
<YColumn Width="106" Decimals="2" Subcolumns="1">
<Title><TextAlign align="Center">Change over 6 months</TextAlign></Title>
<Subcolumn>
<d>9900000</d>
<d>1,03e+007</d>
<d>7970000</d>
<d>95100</d>
<d>1,38e+007</d>
<d>2,55e+007</d>
<d>1,33e+007</d>
</Subcolumn>
</YColumn>
</Table>
<Table ID="Table255" XFormat="numbers" YFormat="replicates" Replicates="1" TableType="XY" EVFormat="AsteriskAfterNumber">
<Title>Lysine</Title>
<RowTitlesColumn Width="26">
<Subcolumn></Subcolumn>
</RowTitlesColumn>
<XColumn Width="42" Subcolumns="1" Decimals="15">
<Title></Title>
<Subcolumn></Subcolumn>
</XColumn>
<XAdvancedColumn Version="1" Width="42" Decimals="15" Subcolumns="1">
<Title></Title>
<Subcolumn></Subcolumn>
</XAdvancedColumn>
<YColumn Width="55" Decimals="2" Subcolumns="1">
<Title><TextAlign align="Center">Baseline</TextAlign></Title>
<Subcolumn>
<d>2,07e+008</d>
<d>1,58e+008</d>
<d>1,93e+008</d>
<d>1,59e+008</d>
<d>2,6e+008</d>
<d>2,39e+008</d>
<d>2,01e+008</d>
</Subcolumn>
</YColumn>
<YColumn Width="106" Decimals="2" Subcolumns="1">
<Title><TextAlign align="Center">Change over 6 months</TextAlign></Title>
<Subcolumn>
<d>3,61e+008</d>
<d>2,04e+008</d>
<d>1,64e+008</d>
<d>2,54e+008</d>
<d>1,99e+008</d>
<d>2,05e+008</d>
<d>2,08e+008</d>
</Subcolumn>
</YColumn>
</Table>
<Table ID="Table257" XFormat="numbers" YFormat="replicates" Replicates="1" TableType="XY" EVFormat="AsteriskAfterNumber">
<Title>Malate</Title>
<RowTitlesColumn Width="26">
<Subcolumn></Subcolumn>
</RowTitlesColumn>
<XColumn Width="42" Subcolumns="1" Decimals="15">
<Title></Title>
<Subcolumn></Subcolumn>
</XColumn>
<XAdvancedColumn Version="1" Width="42" Decimals="15" Subcolumns="1">
<Title></Title>
<Subcolumn></Subcolumn>
</XAdvancedColumn>
<YColumn Width="55" Decimals="2" Subcolumns="1">
<Title><TextAlign align="Center">Baseline</TextAlign></Title>
<Subcolumn>
<d>5,16e+007</d>
<d>4,58e+007</d>
<d>9,44e+007</d>
<d>4,99e+007</d>
<d>6,2e+007</d>
<d>1,01e+008</d>
<d>4,8e+007</d>
</Subcolumn>
</YColumn>
<YColumn Width="106" Decimals="2" Subcolumns="1">
<Title><TextAlign align="Center">Change over 6 months</TextAlign></Title>
<Subcolumn>
<d>4,6e+007</d>
<d>5,34e+007</d>
<d>4,14e+007</d>
<d>5,1e+007</d>
<d>2,37e+007</d>
<d>3,08e+007</d>
<d>5,62e+007</d>
</Subcolumn>
</YColumn>
</Table>
<Table ID="Table259" XFormat="numbers" YFormat="replicates" Replicates="1" TableType="XY" EVFormat="AsteriskAfterNumber">
<Title>Methionine</Title>
<RowTitlesColumn Width="26">
<Subcolumn></Subcolumn>
</RowTitlesColumn>
<XColumn Width="42" Subcolumns="1" Decimals="15">
<Title></Title>
<Subcolumn></Subcolumn>
</XColumn>
<XAdvancedColumn Version="1" Width="42" Decimals="15" Subcolumns="1">
<Title></Title>
<Subcolumn></Subcolumn>
</XAdvancedColumn>
<YColumn Width="55" Decimals="2" Subcolumns="1">
<Title><TextAlign align="Center">Baseline</TextAlign></Title>
<Subcolumn>
<d>2,56e+008</d>
<d>2,46e+008</d>
<d>2,78e+008</d>
<d>1,84e+008</d>
<d>3,35e+008</d>
<d>3,35e+008</d>
<d>2,35e+008</d>
</Subcolumn>
</YColumn>
<YColumn Width="106" Decimals="2" Subcolumns="1">
<Title><TextAlign align="Center">Change over 6 months</TextAlign></Title>
<Subcolumn>
<d>3,34e+008</d>
<d>2,41e+008</d>
<d>1,93e+008</d>
<d>3,29e+008</d>
<d>2,57e+008</d>
<d>2,8e+008</d>
<d>2,64e+008</d>
</Subcolumn>
</YColumn>
</Table>
<Table ID="Table261" XFormat="numbers" YFormat="replicates" Replicates="1" TableType="XY" EVFormat="AsteriskAfterNumber">
<Title>methyl-lysine (N)</Title>
<RowTitlesColumn Width="26">
<Subcolumn></Subcolumn>
</RowTitlesColumn>
<XColumn Width="42" Subcolumns="1" Decimals="15">
<Title></Title>
<Subcolumn></Subcolumn>
</XColumn>
<XAdvancedColumn Version="1" Width="42" Decimals="15" Subcolumns="1">
<Title></Title>
<Subcolumn></Subcolumn>
</XAdvancedColumn>
<YColumn Width="55" Decimals="2" Subcolumns="1">
<Title><TextAlign align="Center">Baseline</TextAlign></Title>
<Subcolumn>
<d>1,35e+007</d>
<d>2,67e+007</d>
<d>3,45e+007</d>
<d>2,65e+007</d>
<d>1,06e+008</d>
<d>1,57e+008</d>
<d>8,24e+007</d>
</Subcolumn>
</YColumn>
<YColumn Width="106" Decimals="2" Subcolumns="1">
<Title><TextAlign align="Center">Change over 6 months</TextAlign></Title>
<Subcolumn>
<d>1,96e+007</d>
<d>2,61e+007</d>
<d>1,91e+007</d>
<d>4,28e+007</d>
<d>1,03e+008</d>
<d>1,11e+008</d>
<d>6,98e+007</d>
</Subcolumn>
</YColumn>
</Table>
<Table ID="Table263" XFormat="numbers" YFormat="replicates" Replicates="1" TableType="XY" EVFormat="AsteriskAfterNumber">
<Title>Myristic acid</Title>
<RowTitlesColumn Width="26">
<Subcolumn></Subcolumn>
</RowTitlesColumn>
<XColumn Width="42" Subcolumns="1" Decimals="15">
<Title></Title>
<Subcolumn></Subcolumn>
</XColumn>
<XAdvancedColumn Version="1" Width="42" Decimals="15" Subcolumns="1">
<Title></Title>
<Subcolumn></Subcolumn>
</XAdvancedColumn>
<YColumn Width="55" Decimals="2" Subcolumns="1">
<Title><TextAlign align="Center">Baseline</TextAlign></Title>
<Subcolumn>
<d>1,42e+008</d>
<d>1,1e+008</d>
<d>1,56e+008</d>
<d>1,27e+008</d>
<d>7,49e+007</d>
<d>1,2e+008</d>
<d>2,18e+008</d>
</Subcolumn>
</YColumn>
<YColumn Width="106" Decimals="2" Subcolumns="1">
<Title><TextAlign align="Center">Change over 6 months</TextAlign></Title>
<Subcolumn>
<d>3,58e+008</d>
<d>2,38e+008</d>
<d>1,2e+008</d>
<d>6,94e+007</d>
<d>1,09e+008</d>
<d>6,99e+007</d>
<d>8,83e+007</d>
</Subcolumn>
</YColumn>
</Table>
<Table ID="Table265" XFormat="numbers" YFormat="replicates" Replicates="1" TableType="XY" EVFormat="AsteriskAfterNumber">
<Title>Myristoyl-carnitine</Title>
<RowTitlesColumn Width="26">
<Subcolumn></Subcolumn>
</RowTitlesColumn>
<XColumn Width="68" Subcolumns="1" Decimals="15">
<Title></Title>
<Subcolumn></Subcolumn>
</XColumn>
<XAdvancedColumn Version="1" Width="68" Decimals="15" Subcolumns="1">
<Title></Title>
<Subcolumn></Subcolumn>
</XAdvancedColumn>
<YColumn Width="110" Decimals="2" Subcolumns="1">
<Title><TextAlign align="Center">Baseline</TextAlign></Title>
<Subcolumn>
<d>1760000</d>
<d>1280000</d>
<d>1630000</d>
<d>2420000</d>
<d>1740000</d>
<d>2330000</d>
<d>1870000</d>
</Subcolumn>
</YColumn>
<YColumn Width="201" Decimals="2" Subcolumns="1">
<Title><TextAlign align="Center">Change over 6 months</TextAlign></Title>
<Subcolumn>
<d>2750000</d>
<d>3290000</d>
<d>1330000</d>
<d>3760000</d>
<d>1250000</d>
<d>2650000</d>
<d>926000</d>
</Subcolumn>
</YColumn>
</Table>
<Table ID="Table269" XFormat="numbers" YFormat="replicates" Replicates="1" TableType="XY" EVFormat="AsteriskAfterNumber">
<Title>N-carbamoyl-L-aspartic acid</Title>
<RowTitlesColumn Width="26">
<Subcolumn></Subcolumn>
</RowTitlesColumn>
<XColumn Width="68" Subcolumns="1" Decimals="15">
<Title></Title>
<Subcolumn></Subcolumn>
</XColumn>
<XAdvancedColumn Version="1" Width="68" Decimals="15" Subcolumns="1">
<Title></Title>
<Subcolumn></Subcolumn>
</XAdvancedColumn>
<YColumn Width="110" Decimals="2" Subcolumns="1">
<Title><TextAlign align="Center">Baseline</TextAlign></Title>
<Subcolumn>
<d>520000</d>
<d>634000</d>
<d>1740000</d>
<d>773000</d>
<d>1570000</d>
<d>3140000</d>
<d>1110000</d>
</Subcolumn>
</YColumn>
<YColumn Width="201" Decimals="2" Subcolumns="1">
<Title><TextAlign align="Center">Change over 6 months</TextAlign></Title>
<Subcolumn>
<d>849000</d>
<d>517000</d>
<d>497000</d>
<d>543000</d>
<d>306000</d>
<d>793000</d>
<d>1330000</d>
</Subcolumn>
</YColumn>
</Table>
<Table ID="Table271" XFormat="numbers" YFormat="replicates" Replicates="1" TableType="XY" EVFormat="AsteriskAfterNumber">
<Title>Octanoic acid</Title>
<RowTitlesColumn Width="26">
<Subcolumn></Subcolumn>
</RowTitlesColumn>
<XColumn Width="42" Subcolumns="1" Decimals="15">
<Title></Title>
<Subcolumn></Subcolumn>
</XColumn>
<XAdvancedColumn Version="1" Width="42" Decimals="15" Subcolumns="1">
<Title></Title>
<Subcolumn></Subcolumn>
</XAdvancedColumn>
<YColumn Width="55" Decimals="2" Subcolumns="1">
<Title><TextAlign align="Center">Baseline</TextAlign></Title>
<Subcolumn>
<d>6,34e+007</d>
<d>5,32e+007</d>
<d>3,8e+007</d>
<d>7,14e+007</d>
<d>3,92e+007</d>
<d>2,65e+007</d>
<d>7,96e+007</d>
</Subcolumn>
</YColumn>
<YColumn Width="106" Decimals="2" Subcolumns="1">
<Title><TextAlign align="Center">Change over 6 months</TextAlign></Title>
<Subcolumn>
<d>2,19e+007</d>
<d>2,73e+007</d>
<d>2,46e+007</d>
<d>6,73e+007</d>
<d>4,99e+007</d>
<d>2,31e+007</d>
<d>3,36e+007</d>
</Subcolumn>
</YColumn>
</Table>
<Table ID="Table273" XFormat="numbers" YFormat="replicates" Replicates="1" TableType="XY" EVFormat="AsteriskAfterNumber">
<Title>Octanoyl carnitine</Title>
<RowTitlesColumn Width="26">
<Subcolumn></Subcolumn>
</RowTitlesColumn>
<XColumn Width="42" Subcolumns="1" Decimals="15">
<Title></Title>
<Subcolumn></Subcolumn>
</XColumn>
<XAdvancedColumn Version="1" Width="42" Decimals="15" Subcolumns="1">
<Title></Title>
<Subcolumn></Subcolumn>
</XAdvancedColumn>
<YColumn Width="55" Decimals="2" Subcolumns="1">
<Title><TextAlign align="Center">Baseline</TextAlign></Title>
<Subcolumn>
<d>7690000</d>
<d>4550000</d>
<d>6810000</d>
<d>2500000</d>
<d>3400000</d>
<d>1,07e+007</d>
<d>3240000</d>
</Subcolumn>
</YColumn>
<YColumn Width="106" Decimals="2" Subcolumns="1">
<Title><TextAlign align="Center">Change over 6 months</TextAlign></Title>
<Subcolumn>
<d>8960000</d>
<d>1,38e+007</d>
<d>3690000</d>
<d>7250000</d>
<d>4070000</d>
<d>4550000</d>
<d>2310000</d>
</Subcolumn>
</YColumn>
</Table>
<Table ID="Table275" XFormat="numbers" YFormat="replicates" Replicates="1" TableType="XY" EVFormat="AsteriskAfterNumber">
<Title>Oleci acid</Title>
<RowTitlesColumn Width="26">
<Subcolumn></Subcolumn>
</RowTitlesColumn>
<XColumn Width="42" Subcolumns="1" Decimals="15">
<Title></Title>
<Subcolumn></Subcolumn>
</XColumn>
<XAdvancedColumn Version="1" Width="42" Decimals="15" Subcolumns="1">
<Title></Title>
<Subcolumn></Subcolumn>
</XAdvancedColumn>
<YColumn Width="55" Decimals="2" Subcolumns="1">
<Title><TextAlign align="Center">Baseline</TextAlign></Title>
<Subcolumn>
<d>1,33e+009</d>
<d>1e+009</d>
<d>1,86e+009</d>
<d>6,65e+008</d>
<d>4,26e+008</d>
<d>1,57e+009</d>
<d>1,87e+009</d>
</Subcolumn>
</YColumn>
<YColumn Width="106" Decimals="2" Subcolumns="1">
<Title><TextAlign align="Center">Change over 6 months</TextAlign></Title>
<Subcolumn>
<d>5,18e+009</d>
<d>2,98e+009</d>
<d>1,35e+009</d>
<d>7,45e+008</d>
<d>1,24e+009</d>
<d>2,94e+008</d>
<d>1,02e+009</d>
</Subcolumn>
</YColumn>
</Table>
<Table ID="Table277" XFormat="numbers" YFormat="replicates" Replicates="1" TableType="XY" EVFormat="AsteriskAfterNumber">
<Title>Ornithine</Title>
<RowTitlesColumn Width="26">
<Subcolumn></Subcolumn>
</RowTitlesColumn>
<XColumn Width="42" Subcolumns="1" Decimals="15">
<Title></Title>
<Subcolumn></Subcolumn>
</XColumn>
<XAdvancedColumn Version="1" Width="42" Decimals="15" Subcolumns="1">
<Title></Title>
<Subcolumn></Subcolumn>
</XAdvancedColumn>
<YColumn Width="55" Decimals="2" Subcolumns="1">
<Title><TextAlign align="Center">Baseline</TextAlign></Title>
<Subcolumn>
<d>2,22e+008</d>
<d>2e+008</d>
<d>2,2e+008</d>
<d>1,36e+008</d>
<d>3,13e+008</d>
<d>2,98e+008</d>
<d>2,01e+008</d>
</Subcolumn>
</YColumn>
<YColumn Width="106" Decimals="2" Subcolumns="1">
<Title><TextAlign align="Center">Change over 6 months</TextAlign></Title>
<Subcolumn>
<d>3,28e+008</d>
<d>2,05e+008</d>
<d>1,36e+008</d>
<d>1,89e+008</d>
<d>1,38e+008</d>
<d>1,97e+008</d>
<d>2,97e+008</d>
</Subcolumn>
</YColumn>
</Table>
<Table ID="Table279" XFormat="numbers" YFormat="replicates" Replicates="1" TableType="XY" EVFormat="AsteriskAfterNumber">
<Title>Orotic acid</Title>
<RowTitlesColumn Width="26">
<Subcolumn></Subcolumn>
</RowTitlesColumn>
<XColumn Width="42" Subcolumns="1" Decimals="15">
<Title></Title>
<Subcolumn></Subcolumn>
</XColumn>
<XAdvancedColumn Version="1" Width="42" Decimals="15" Subcolumns="1">
<Title></Title>
<Subcolumn></Subcolumn>
</XAdvancedColumn>
<YColumn Width="55" Decimals="2" Subcolumns="1">
<Title><TextAlign align="Center">Baseline</TextAlign></Title>
<Subcolumn>
<d>1950000</d>
<d>1160000</d>
<d>1690000</d>
<d>514000</d>
<d>927000</d>
<d>2050000</d>
<d>1340000</d>
</Subcolumn>
</YColumn>
<YColumn Width="106" Decimals="2" Subcolumns="1">
<Title><TextAlign align="Center">Change over 6 months</TextAlign></Title>
<Subcolumn>
<d>1760000</d>
<d>1890000</d>
<d>674000</d>
<d>683000</d>
<d>295000</d>
<d>1100000</d>
<d>1430000</d>
</Subcolumn>
</YColumn>
</Table>
<Table ID="Table281" XFormat="numbers" YFormat="replicates" Replicates="1" TableType="XY" EVFormat="AsteriskAfterNumber">
<Title>Oxypurinol</Title>
<RowTitlesColumn Width="26">
<Subcolumn></Subcolumn>
</RowTitlesColumn>
<XColumn Width="42" Subcolumns="1" Decimals="15">
<Title></Title>
<Subcolumn></Subcolumn>
</XColumn>
<XAdvancedColumn Version="1" Width="42" Decimals="15" Subcolumns="1">
<Title></Title>
<Subcolumn></Subcolumn>
</XAdvancedColumn>
<YColumn Width="55" Decimals="2" Subcolumns="1">
<Title><TextAlign align="Center">Baseline</TextAlign></Title>
<Subcolumn>
<d>1,31e+007</d>
<d>2,19e+007</d>
<d>1,53e+007</d>
<d>1,28e+007</d>
<d>1,52e+007</d>
<d>1,43e+007</d>
<d>1,54e+007</d>
</Subcolumn>
</YColumn>
<YColumn Width="106" Decimals="2" Subcolumns="1">
<Title><TextAlign align="Center">Change over 6 months</TextAlign></Title>
<Subcolumn>
<d>1,76e+007</d>
<d>2,59e+007</d>
<d>1,04e+007</d>
<d>1,27e+007</d>
<d>9570000</d>
<d>9220000</d>
<d>1,73e+007</d>
</Subcolumn>
</YColumn>
</Table>
<Table ID="Table283" XFormat="numbers" YFormat="replicates" Replicates="1" TableType="XY" EVFormat="AsteriskAfterNumber">
<Title>Palmitic acid</Title>
<RowTitlesColumn Width="26">
<Subcolumn></Subcolumn>
</RowTitlesColumn>
<XColumn Width="42" Subcolumns="1" Decimals="15">
<Title></Title>
<Subcolumn></Subcolumn>
</XColumn>
<XAdvancedColumn Version="1" Width="42" Decimals="15" Subcolumns="1">
<Title></Title>
<Subcolumn></Subcolumn>
</XAdvancedColumn>
<YColumn Width="55" Decimals="2" Subcolumns="1">
<Title><TextAlign align="Center">Baseline</TextAlign></Title>
<Subcolumn>
<d>1,14e+009</d>
<d>8,17e+008</d>
<d>1,31e+009</d>
<d>7,18e+008</d>
<d>5,34e+008</d>
<d>1,02e+009</d>
<d>1,46e+009</d>
</Subcolumn>
</YColumn>
<YColumn Width="106" Decimals="2" Subcolumns="1">
<Title><TextAlign align="Center">Change over 6 months</TextAlign></Title>
<Subcolumn>
<d>3,17e+009</d>
<d>1,76e+009</d>
<d>1,04e+009</d>
<d>6,08e+008</d>
<d>1,01e+009</d>
<d>3,9e+008</d>
<d>7,21e+008</d>
</Subcolumn>
</YColumn>
</Table>
<Table ID="Table285" XFormat="numbers" YFormat="replicates" Replicates="1" TableType="XY" EVFormat="AsteriskAfterNumber">
<Title>Palmitoleic acid</Title>
<RowTitlesColumn Width="26">
<Subcolumn></Subcolumn>
</RowTitlesColumn>
<XColumn Width="42" Subcolumns="1" Decimals="15">
<Title></Title>
<Subcolumn></Subcolumn>
</XColumn>
<XAdvancedColumn Version="1" Width="42" Decimals="15" Subcolumns="1">
<Title></Title>
<Subcolumn></Subcolumn>
</XAdvancedColumn>
<YColumn Width="55" Decimals="2" Subcolumns="1">
<Title><TextAlign align="Center">Baseline</TextAlign></Title>
<Subcolumn>
<d>1,67e+008</d>
<d>1,32e+008</d>
<d>1,66e+008</d>
<d>6,83e+007</d>
<d>5,83e+007</d>
<d>2,25e+008</d>
<d>1,97e+008</d>
</Subcolumn>
</YColumn>
<YColumn Width="106" Decimals="2" Subcolumns="1">
<Title><TextAlign align="Center">Change over 6 months</TextAlign></Title>
<Subcolumn>
<d>7,51e+008</d>
<d>4,24e+008</d>
<d>1,16e+008</d>
<d>7,05e+007</d>
<d>1,85e+008</d>
<d>4,03e+007</d>
<d>8,87e+007</d>
</Subcolumn>
</YColumn>
</Table>
<Table ID="Table287" XFormat="numbers" YFormat="replicates" Replicates="1" TableType="XY" EVFormat="AsteriskAfterNumber">
<Title>Palmitoyl-carnitine</Title>
<RowTitlesColumn Width="26">
<Subcolumn></Subcolumn>
</RowTitlesColumn>
<XColumn Width="42" Subcolumns="1" Decimals="15">
<Title></Title>
<Subcolumn></Subcolumn>
</XColumn>
<XAdvancedColumn Version="1" Width="42" Decimals="15" Subcolumns="1">
<Title></Title>
<Subcolumn></Subcolumn>
</XAdvancedColumn>
<YColumn Width="55" Decimals="2" Subcolumns="1">
<Title><TextAlign align="Center">Baseline</TextAlign></Title>
<Subcolumn>
<d>8870000</d>
<d>6030000</d>
<d>7970000</d>
<d>8580000</d>
<d>7420000</d>
<d>9380000</d>
<d>7140000</d>
</Subcolumn>
</YColumn>
<YColumn Width="106" Decimals="2" Subcolumns="1">
<Title><TextAlign align="Center">Change over 6 months</TextAlign></Title>
<Subcolumn>
<d>1,15e+007</d>
<d>8440000</d>
<d>5840000</d>
<d>1,07e+007</d>
<d>6530000</d>
<d>5930000</d>
<d>5630000</d>
</Subcolumn>
</YColumn>
</Table>
<Table ID="Table291" XFormat="numbers" YFormat="replicates" Replicates="1" TableType="XY" EVFormat="AsteriskAfterNumber">
<Title>Pantothenate</Title>
<RowTitlesColumn Width="26">
<Subcolumn></Subcolumn>
</RowTitlesColumn>
<XColumn Width="42" Subcolumns="1" Decimals="15">
<Title></Title>
<Subcolumn></Subcolumn>
</XColumn>
<XAdvancedColumn Version="1" Width="42" Decimals="15" Subcolumns="1">
<Title></Title>
<Subcolumn></Subcolumn>
</XAdvancedColumn>
<YColumn Width="55" Decimals="2" Subcolumns="1">
<Title><TextAlign align="Center">Baseline</TextAlign></Title>
<Subcolumn>
<d>1200000</d>
<d>1190000</d>
<d>1050000</d>
<d>1160000</d>
<d>2630000</d>
<d>1540000</d>
<d>1190000</d>
</Subcolumn>
</YColumn>
<YColumn Width="106" Decimals="2" Subcolumns="1">
<Title><TextAlign align="Center">Change over 6 months</TextAlign></Title>
<Subcolumn>
<d>1460000</d>
<d>1250000</d>
<d>972000</d>
<d>1010000</d>
<d>1050000</d>
<d>1120000</d>
<d>1190000</d>
</Subcolumn>
</YColumn>
</Table>
<Table ID="Table293" XFormat="numbers" YFormat="replicates" Replicates="1" TableType="XY" EVFormat="AsteriskAfterNumber">
<Title>Phenylalanine</Title>
<RowTitlesColumn Width="26">
<Subcolumn></Subcolumn>
</RowTitlesColumn>
<XColumn Width="42" Subcolumns="1" Decimals="15">
<Title></Title>
<Subcolumn></Subcolumn>
</XColumn>
<XAdvancedColumn Version="1" Width="42" Decimals="15" Subcolumns="1">
<Title></Title>
<Subcolumn></Subcolumn>
</XAdvancedColumn>
<YColumn Width="55" Decimals="2" Subcolumns="1">
<Title><TextAlign align="Center">Baseline</TextAlign></Title>
<Subcolumn>
<d>6,8e+008</d>
<d>1,01e+009</d>
<d>9,26e+008</d>
<d>4,24e+008</d>
<d>7,27e+008</d>
<d>1e+009</d>
<d>5,93e+008</d>
</Subcolumn>
</YColumn>
<YColumn Width="106" Decimals="2" Subcolumns="1">
<Title><TextAlign align="Center">Change over 6 months</TextAlign></Title>
<Subcolumn>
<d>7,7e+008</d>
<d>6,54e+008</d>
<d>5,72e+008</d>
<d>6,75e+008</d>
<d>5,01e+008</d>
<d>6,33e+008</d>
<d>6,69e+008</d>
</Subcolumn>
</YColumn>
</Table>
<Table ID="Table295" XFormat="numbers" YFormat="replicates" Replicates="1" TableType="XY" EVFormat="AsteriskAfterNumber">
<Title>Phosphocholine</Title>
<RowTitlesColumn Width="26">
<Subcolumn></Subcolumn>
</RowTitlesColumn>
<XColumn Width="42" Subcolumns="1" Decimals="15">
<Title></Title>
<Subcolumn></Subcolumn>
</XColumn>
<XAdvancedColumn Version="1" Width="42" Decimals="15" Subcolumns="1">
<Title></Title>
<Subcolumn></Subcolumn>
</XAdvancedColumn>
<YColumn Width="55" Decimals="2" Subcolumns="1">
<Title><TextAlign align="Center">Baseline</TextAlign></Title>
<Subcolumn>
<d>894000</d>
<d>857000</d>
<d>3880000</d>
<d>1070000</d>
<d>2640000</d>
<d>3550000</d>
<d>1220000</d>
</Subcolumn>
</YColumn>
<YColumn Width="106" Decimals="2" Subcolumns="1">
<Title><TextAlign align="Center">Change over 6 months</TextAlign></Title>
<Subcolumn>
<d>999000</d>
<d>1060000</d>
<d>410000</d>
<d>318000</d>
<d>553000</d>
<d>658000</d>
<d>1360000</d>
</Subcolumn>
</YColumn>
</Table>
<Table ID="Table297" XFormat="numbers" YFormat="replicates" Replicates="1" TableType="XY" EVFormat="AsteriskAfterNumber">
<Title>Proline</Title>
<RowTitlesColumn Width="26">
<Subcolumn></Subcolumn>
</RowTitlesColumn>
<XColumn Width="42" Subcolumns="1" Decimals="15">
<Title></Title>
<Subcolumn></Subcolumn>
</XColumn>
<XAdvancedColumn Version="1" Width="42" Decimals="15" Subcolumns="1">
<Title></Title>
<Subcolumn></Subcolumn>
</XAdvancedColumn>
<YColumn Width="55" Decimals="2" Subcolumns="1">
<Title><TextAlign align="Center">Baseline</TextAlign></Title>
<Subcolumn>
<d>4,29e+009</d>
<d>7,37e+009</d>
<d>8,04e+009</d>
<d>4,41e+009</d>
<d>7,38e+009</d>
<d>5,69e+009</d>
<d>6,23e+009</d>
</Subcolumn>
</YColumn>
<YColumn Width="106" Decimals="2" Subcolumns="1">
<Title><TextAlign align="Center">Change over 6 months</TextAlign></Title>
<Subcolumn>
<d>4,31e+009</d>
<d>6,89e+009</d>
<d>4,28e+009</d>
<d>6,23e+009</d>
<d>5,69e+009</d>
<d>5,91e+009</d>
<d>5,79e+009</d>
</Subcolumn>
</YColumn>
</Table>
<Table ID="Table299" XFormat="numbers" YFormat="replicates" Replicates="1" TableType="XY" EVFormat="AsteriskAfterNumber">
<Title>Propionyl-carnitine</Title>
<RowTitlesColumn Width="26">
<Subcolumn></Subcolumn>
</RowTitlesColumn>
<XColumn Width="42" Subcolumns="1" Decimals="15">
<Title></Title>
<Subcolumn></Subcolumn>
</XColumn>
<XAdvancedColumn Version="1" Width="42" Decimals="15" Subcolumns="1">
<Title></Title>
<Subcolumn></Subcolumn>
</XAdvancedColumn>
<YColumn Width="55" Decimals="2" Subcolumns="1">
<Title><TextAlign align="Center">Baseline</TextAlign></Title>
<Subcolumn>
<d>5,15e+007</d>
<d>3,37e+007</d>
<d>3,32e+007</d>
<d>3,85e+007</d>
<d>5,97e+007</d>
<d>6,26e+007</d>
<d>3,44e+007</d>
</Subcolumn>
</YColumn>
<YColumn Width="106" Decimals="2" Subcolumns="1">
<Title><TextAlign align="Center">Change over 6 months</TextAlign></Title>
<Subcolumn>
<d>4,44e+007</d>
<d>3,45e+007</d>
<d>2,65e+007</d>
<d>4,6e+007</d>
<d>3,53e+007</d>
<d>7,34e+007</d>
<d>3,55e+007</d>
</Subcolumn>
</YColumn>
</Table>
<Table ID="Table301" XFormat="numbers" YFormat="replicates" Replicates="1" TableType="XY" EVFormat="AsteriskAfterNumber">
<Title>Pyruvate</Title>
<RowTitlesColumn Width="26">
<Subcolumn></Subcolumn>
</RowTitlesColumn>
<XColumn Width="68" Subcolumns="1" Decimals="15">
<Title></Title>
<Subcolumn></Subcolumn>
</XColumn>
<XAdvancedColumn Version="1" Width="68" Decimals="15" Subcolumns="1">
<Title></Title>
<Subcolumn></Subcolumn>
</XAdvancedColumn>
<YColumn Width="100" Decimals="2" Subcolumns="1">
<Title><TextAlign align="Center">Baseline</TextAlign></Title>
<Subcolumn>
<d>8,81e+007</d>
<d>8,02e+007</d>
<d>1,49e+008</d>
<d>6,32e+007</d>
<d>1,14e+008</d>
<d>1,29e+008</d>
<d>3,79e+007</d>
</Subcolumn>
</YColumn>
<YColumn Width="201" Decimals="2" Subcolumns="1">
<Title><TextAlign align="Center">Change over 6 months</TextAlign></Title>
<Subcolumn>
<d>7,57e+007</d>
<d>1,17e+008</d>
<d>3,35e+007</d>
<d>2,09e+007</d>
<d>5,18e+007</d>
<d>1,73e+007</d>
<d>3,86e+007</d>
</Subcolumn>
</YColumn>
</Table>
<Table ID="Table303" XFormat="numbers" YFormat="replicates" Replicates="1" TableType="XY" EVFormat="AsteriskAfterNumber">
<Title>Quinolinic acid</Title>
<RowTitlesColumn Width="26">
<Subcolumn></Subcolumn>
</RowTitlesColumn>
<XColumn Width="42" Subcolumns="1" Decimals="15">
<Title></Title>
<Subcolumn></Subcolumn>
</XColumn>
<XAdvancedColumn Version="1" Width="42" Decimals="15" Subcolumns="1">
<Title></Title>
<Subcolumn></Subcolumn>
</XAdvancedColumn>
<YColumn Width="55" Decimals="2" Subcolumns="1">
<Title><TextAlign align="Center">Baseline</TextAlign></Title>
<Subcolumn>
<d>4510000</d>
<d>4020000</d>
<d>2960000</d>
<d>2120000</d>
<d>2650000</d>
<d>3620000</d>
<d>5750000</d>
</Subcolumn>
</YColumn>
<YColumn Width="106" Decimals="2" Subcolumns="1">
<Title><TextAlign align="Center">Change over 6 months</TextAlign></Title>
<Subcolumn>
<d>4230000</d>
<d>2970000</d>
<d>3760000</d>
<d>4320000</d>
<d>2720000</d>
<d>3280000</d>
<d>5820000</d>
</Subcolumn>
</YColumn>
</Table>
<Table ID="Table305" XFormat="numbers" YFormat="replicates" Replicates="1" TableType="XY" EVFormat="AsteriskAfterNumber">
<Title>Serine</Title>
<RowTitlesColumn Width="26">
<Subcolumn></Subcolumn>
</RowTitlesColumn>
<XColumn Width="42" Subcolumns="1" Decimals="15">
<Title></Title>
<Subcolumn></Subcolumn>
</XColumn>
<XAdvancedColumn Version="1" Width="42" Decimals="15" Subcolumns="1">
<Title></Title>
<Subcolumn></Subcolumn>
</XAdvancedColumn>
<YColumn Width="55" Decimals="2" Subcolumns="1">
<Title><TextAlign align="Center">Baseline</TextAlign></Title>
<Subcolumn>
<d>1,33e+008</d>
<d>1,34e+008</d>
<d>1,63e+008</d>
<d>1,04e+008</d>
<d>1,23e+008</d>
<d>1,66e+008</d>
<d>1,38e+008</d>
</Subcolumn>
</YColumn>
<YColumn Width="106" Decimals="2" Subcolumns="1">
<Title><TextAlign align="Center">Change over 6 months</TextAlign></Title>
<Subcolumn>
<d>1,56e+008</d>
<d>1,21e+008</d>
<d>1,07e+008</d>
<d>1,36e+008</d>
<d>8,91e+007</d>
<d>9,88e+007</d>
<d>1,4e+008</d>
</Subcolumn>
</YColumn>
</Table>
<Table ID="Table307" XFormat="numbers" YFormat="replicates" Replicates="1" TableType="XY" EVFormat="AsteriskAfterNumber">
<Title>Serotonin</Title>
<RowTitlesColumn Width="26">
<Subcolumn></Subcolumn>
</RowTitlesColumn>
<XColumn Width="42" Subcolumns="1" Decimals="15">
<Title></Title>
<Subcolumn></Subcolumn>
</XColumn>
<XAdvancedColumn Version="1" Width="42" Decimals="15" Subcolumns="1">
<Title></Title>
<Subcolumn></Subcolumn>
</XAdvancedColumn>
<YColumn Width="55" Decimals="2" Subcolumns="1">
<Title><TextAlign align="Center">Baseline</TextAlign></Title>
<Subcolumn>
<d>1680000</d>
<d>2740000</d>
<d>1580000</d>
<d>2790000</d>
<d>1910000</d>
<d>1090000</d>
<d>1340000</d>
</Subcolumn>
</YColumn>
<YColumn Width="106" Decimals="2" Subcolumns="1">
<Title><TextAlign align="Center">Change over 6 months</TextAlign></Title>
<Subcolumn>
<d>2160000</d>
<d>1,34e+007</d>
<d>1060000</d>
<d>4210000</d>
<d>2640000</d>
<d>1200000</d>
<d>853000</d>
</Subcolumn>
</YColumn>
</Table>
<Table ID="Table309" XFormat="numbers" YFormat="replicates" Replicates="1" TableType="XY" EVFormat="AsteriskAfterNumber">
<Title>Stearic acid</Title>
<RowTitlesColumn Width="26">
<Subcolumn></Subcolumn>
</RowTitlesColumn>
<XColumn Width="42" Subcolumns="1" Decimals="15">
<Title></Title>
<Subcolumn></Subcolumn>
</XColumn>
<XAdvancedColumn Version="1" Width="42" Decimals="15" Subcolumns="1">
<Title></Title>
<Subcolumn></Subcolumn>
</XAdvancedColumn>
<YColumn Width="55" Decimals="2" Subcolumns="1">
<Title><TextAlign align="Center">Baseline</TextAlign></Title>
<Subcolumn>
<d>3,03e+008</d>
<d>2,25e+008</d>
<d>4,01e+008</d>
<d>2,44e+008</d>
<d>1,7e+008</d>
<d>3,15e+008</d>
<d>5,01e+008</d>
</Subcolumn>
</YColumn>
<YColumn Width="106" Decimals="2" Subcolumns="1">
<Title><TextAlign align="Center">Change over 6 months</TextAlign></Title>
<Subcolumn>
<d>5,05e+008</d>
<d>4,39e+008</d>
<d>3,63e+008</d>
<d>1,84e+008</d>
<d>2,5e+008</d>
<d>1,5e+008</d>
<d>3,05e+008</d>
</Subcolumn>
</YColumn>
</Table>
<Table ID="Table311" XFormat="numbers" YFormat="replicates" Replicates="1" TableType="XY" EVFormat="AsteriskAfterNumber">
<Title>Succinic acid</Title>
<RowTitlesColumn Width="26">
<Subcolumn></Subcolumn>
</RowTitlesColumn>
<XColumn Width="42" Subcolumns="1" Decimals="15">
<Title></Title>
<Subcolumn></Subcolumn>
</XColumn>
<XAdvancedColumn Version="1" Width="42" Decimals="15" Subcolumns="1">
<Title></Title>
<Subcolumn></Subcolumn>
</XAdvancedColumn>
<YColumn Width="55" Decimals="2" Subcolumns="1">
<Title><TextAlign align="Center">Baseline</TextAlign></Title>
<Subcolumn>
<d>2,22e+007</d>
<d>2,15e+007</d>
<d>7740000</d>
<d>2,05e+007</d>
<d>5800000</d>
<d>8910000</d>
<d>4010000</d>
</Subcolumn>
</YColumn>
<YColumn Width="106" Decimals="2" Subcolumns="1">
<Title><TextAlign align="Center">Change over 6 months</TextAlign></Title>
<Subcolumn>
<d>4580000</d>
<d>5920000</d>
<d>3870000</d>
<d>5290000</d>
<d>3350000</d>
<d>5520000</d>
<d>3970000</d>
</Subcolumn>
</YColumn>
</Table>
<Table ID="Table315" XFormat="numbers" YFormat="replicates" Replicates="1" TableType="XY" EVFormat="AsteriskAfterNumber">
<Title>Taurine</Title>
<RowTitlesColumn Width="26">
<Subcolumn></Subcolumn>
</RowTitlesColumn>
<XColumn Width="42" Subcolumns="1" Decimals="15">
<Title></Title>
<Subcolumn></Subcolumn>
</XColumn>
<XAdvancedColumn Version="1" Width="42" Decimals="15" Subcolumns="1">
<Title></Title>
<Subcolumn></Subcolumn>
</XAdvancedColumn>
<YColumn Width="55" Decimals="2" Subcolumns="1">
<Title><TextAlign align="Center">Baseline</TextAlign></Title>
<Subcolumn>
<d>5,36e+008</d>
<d>4,88e+008</d>
<d>5,32e+008</d>
<d>4,16e+008</d>
<d>6,93e+008</d>
<d>6,07e+008</d>
<d>4,58e+008</d>
</Subcolumn>
</YColumn>
<YColumn Width="106" Decimals="2" Subcolumns="1">
<Title><TextAlign align="Center">Change over 6 months</TextAlign></Title>
<Subcolumn>
<d>5,81e+008</d>
<d>7,24e+008</d>
<d>3,61e+008</d>
<d>4,8e+008</d>
<d>3,08e+008</d>
<d>2,43e+008</d>
<d>5,15e+008</d>
</Subcolumn>
</YColumn>
</Table>
<Table ID="Table317" XFormat="numbers" YFormat="replicates" Replicates="1" TableType="XY" EVFormat="AsteriskAfterNumber">
<Title>Threonine</Title>
<RowTitlesColumn Width="26">
<Subcolumn></Subcolumn>
</RowTitlesColumn>
<XColumn Width="42" Subcolumns="1" Decimals="15">
<Title></Title>
<Subcolumn></Subcolumn>
</XColumn>
<XAdvancedColumn Version="1" Width="42" Decimals="15" Subcolumns="1">
<Title></Title>
<Subcolumn></Subcolumn>
</XAdvancedColumn>
<YColumn Width="55" Decimals="2" Subcolumns="1">
<Title><TextAlign align="Center">Baseline</TextAlign></Title>
<Subcolumn>
<d>9,15e+008</d>
<d>5,48e+008</d>
<d>6,94e+008</d>
<d>5,93e+008</d>
<d>7,91e+008</d>
<d>7,94e+008</d>
<d>5,52e+008</d>
</Subcolumn>
</YColumn>
<YColumn Width="106" Decimals="2" Subcolumns="1">
<Title><TextAlign align="Center">Change over 6 months</TextAlign></Title>
<Subcolumn>
<d>9,58e+008</d>
<d>5,85e+008</d>
<d>5,31e+008</d>
<d>8,57e+008</d>
<d>6,61e+008</d>
<d>8,92e+008</d>
<d>5,86e+008</d>
</Subcolumn>
</YColumn>
</Table>
<Table ID="Table319" XFormat="numbers" YFormat="replicates" Replicates="1" TableType="XY" EVFormat="AsteriskAfterNumber">
<Title>Tryptophane</Title>
<RowTitlesColumn Width="26">
<Subcolumn></Subcolumn>
</RowTitlesColumn>
<XColumn Width="42" Subcolumns="1" Decimals="15">
<Title></Title>
<Subcolumn></Subcolumn>
</XColumn>
<XAdvancedColumn Version="1" Width="42" Decimals="15" Subcolumns="1">
<Title></Title>
<Subcolumn></Subcolumn>
</XAdvancedColumn>
<YColumn Width="55" Decimals="2" Subcolumns="1">
<Title><TextAlign align="Center">Baseline</TextAlign></Title>
<Subcolumn>
<d>6,34e+008</d>
<d>4,84e+008</d>
<d>9,39e+008</d>
<d>4,78e+008</d>
<d>6,15e+008</d>
<d>6,08e+008</d>
<d>4,83e+008</d>
</Subcolumn>
</YColumn>
<YColumn Width="106" Decimals="2" Subcolumns="1">
<Title><TextAlign align="Center">Change over 6 months</TextAlign></Title>
<Subcolumn>
<d>7,4e+008</d>
<d>4,19e+008</d>
<d>6,48e+008</d>
<d>7,67e+008</d>
<d>5,09e+008</d>
<d>6,28e+008</d>
<d>5,63e+008</d>
</Subcolumn>
</YColumn>
</Table>
<Table ID="Table321" XFormat="numbers" YFormat="replicates" Replicates="1" TableType="XY" EVFormat="AsteriskAfterNumber">
<Title>Tyrosine</Title>
<RowTitlesColumn Width="26">
<Subcolumn></Subcolumn>
</RowTitlesColumn>
<XColumn Width="42" Subcolumns="1" Decimals="15">
<Title></Title>
<Subcolumn></Subcolumn>
</XColumn>
<XAdvancedColumn Version="1" Width="42" Decimals="15" Subcolumns="1">
<Title></Title>
<Subcolumn></Subcolumn>
</XAdvancedColumn>
<YColumn Width="55" Decimals="2" Subcolumns="1">
<Title><TextAlign align="Center">Baseline</TextAlign></Title>
<Subcolumn>
<d>5,18e+008</d>
<d>3,91e+008</d>
<d>7,18e+008</d>
<d>3,88e+008</d>
<d>6,5e+008</d>
<d>5,52e+008</d>
<d>6,75e+008</d>
</Subcolumn>
</YColumn>
<YColumn Width="106" Decimals="2" Subcolumns="1">
<Title><TextAlign align="Center">Change over 6 months</TextAlign></Title>
<Subcolumn>
<d>5,69e+008</d>
<d>3,48e+008</d>
<d>5,17e+008</d>
<d>5,79e+008</d>
<d>4,77e+008</d>
<d>5,8e+008</d>
<d>6,24e+008</d>
</Subcolumn>
</YColumn>
</Table>
<Table ID="Table323" XFormat="numbers" YFormat="replicates" Replicates="1" TableType="XY" EVFormat="AsteriskAfterNumber">
<Title>Urate</Title>
<RowTitlesColumn Width="26">
<Subcolumn></Subcolumn>
</RowTitlesColumn>
<XColumn Width="42" Subcolumns="1" Decimals="15">
<Title></Title>
<Subcolumn></Subcolumn>
</XColumn>
<XAdvancedColumn Version="1" Width="42" Decimals="15" Subcolumns="1">
<Title></Title>
<Subcolumn></Subcolumn>
</XAdvancedColumn>
<YColumn Width="55" Decimals="2" Subcolumns="1">
<Title><TextAlign align="Center">Baseline</TextAlign></Title>
<Subcolumn>
<d>1,64e+009</d>
<d>1,28e+009</d>
<d>1,07e+009</d>
<d>1,12e+009</d>
<d>1,61e+009</d>
<d>1,99e+009</d>
<d>1,19e+009</d>
</Subcolumn>
</YColumn>
<YColumn Width="106" Decimals="2" Subcolumns="1">
<Title><TextAlign align="Center">Change over 6 months</TextAlign></Title>
<Subcolumn>
<d>1,96e+009</d>
<d>1,42e+009</d>
<d>7,21e+008</d>
<d>1,42e+009</d>
<d>1,45e+009</d>
<d>1,56e+009</d>
<d>9,88e+008</d>
</Subcolumn>
</YColumn>
</Table>
<Table ID="Table325" XFormat="numbers" YFormat="replicates" Replicates="1" TableType="XY" EVFormat="AsteriskAfterNumber">
<Title>Valine</Title>
<RowTitlesColumn Width="26">
<Subcolumn></Subcolumn>
</RowTitlesColumn>
<XColumn Width="42" Subcolumns="1" Decimals="15">
<Title></Title>
<Subcolumn></Subcolumn>
</XColumn>
<XAdvancedColumn Version="1" Width="42" Decimals="15" Subcolumns="1">
<Title></Title>
<Subcolumn></Subcolumn>
</XAdvancedColumn>
<YColumn Width="55" Decimals="2" Subcolumns="1">
<Title><TextAlign align="Center">Baseline</TextAlign></Title>
<Subcolumn>
<d>1,37e+009</d>
<d>1,06e+009</d>
<d>1,54e+009</d>
<d>8,62e+008</d>
<d>1,46e+009</d>
<d>1,35e+009</d>
<d>1,07e+009</d>
</Subcolumn>
</YColumn>
<YColumn Width="106" Decimals="2" Subcolumns="1">
<Title><TextAlign align="Center">Change over 6 months</TextAlign></Title>
<Subcolumn>
<d>1,36e+009</d>
<d>9,31e+008</d>
<d>1,12e+009</d>
<d>1,44e+009</d>
<d>1,2e+009</d>
<d>1,33e+009</d>
<d>1,13e+009</d>
</Subcolumn>
</YColumn>
</Table>
<Table ID="Table327" XFormat="numbers" YFormat="replicates" Replicates="1" TableType="XY" EVFormat="AsteriskAfterNumber">
<Title>Xanthine</Title>
<RowTitlesColumn Width="26">
<Subcolumn></Subcolumn>
</RowTitlesColumn>
<XColumn Width="42" Subcolumns="1" Decimals="15">
<Title></Title>
<Subcolumn></Subcolumn>
</XColumn>
<XAdvancedColumn Version="1" Width="42" Decimals="15" Subcolumns="1">
<Title></Title>
<Subcolumn></Subcolumn>
</XAdvancedColumn>
<YColumn Width="55" Decimals="2" Subcolumns="1">
<Title><TextAlign align="Center">Baseline</TextAlign></Title>
<Subcolumn>
<d>1,32e+007</d>
<d>2,24e+007</d>
<d>1,58e+007</d>
<d>1,31e+007</d>
<d>1,55e+007</d>
<d>1,47e+007</d>
<d>1,58e+007</d>
</Subcolumn>
</YColumn>
<YColumn Width="106" Decimals="2" Subcolumns="1">
<Title><TextAlign align="Center">Change over 6 months</TextAlign></Title>
<Subcolumn>
<d>1,79e+007</d>
<d>2,65e+007</d>
<d>1,05e+007</d>
<d>1,3e+007</d>
<d>9700000</d>
<d>9380000</d>
<d>1,76e+007</d>
</Subcolumn>
</YColumn>
</Table>
<Table ID="Table337" XFormat="numbers" YFormat="replicates" Replicates="1" TableType="XY" EVFormat="AsteriskAfterNumber">
<Title>Nicotinamide</Title>
<RowTitlesColumn Width="26">
<Subcolumn></Subcolumn>
</RowTitlesColumn>
<XColumn Width="68" Subcolumns="1" Decimals="15">
<Title></Title>
<Subcolumn></Subcolumn>
</XColumn>
<XAdvancedColumn Version="1" Width="68" Decimals="15" Subcolumns="1">
<Title></Title>
<Subcolumn></Subcolumn>
</XAdvancedColumn>
<YColumn Width="110" Decimals="2" Subcolumns="1">
<Title><TextAlign align="Center">Baseline</TextAlign></Title>
<Subcolumn>
<d>3320000</d>
<d>5140000</d>
<d>5500000</d>
<d>4180000</d>
<d>6180000</d>
<d>4450000</d>
<d>3810000</d>
</Subcolumn>
</YColumn>
<YColumn Width="201" Decimals="2" Subcolumns="1">
<Title><TextAlign align="Center">Change over 6 months</TextAlign></Title>
<Subcolumn>
<d>3370000</d>
<d>2190000</d>
<d>3140000</d>
<d>2880000</d>
<d>2900000</d>
<d>2290000</d>
<d>5480000</d>
</Subcolumn>
</YColumn>
</Table>
</GraphPadPrismFile>

<xsl:template match="ps:Info">
	<a><xsl:attribute name="name"><xsl:value-of select="@ID"></xsl:value-of></xsl:attribute></a>
	<table border="0">
		<tr>
			<td><xsl:apply-templates select="ps:Title"></xsl:apply-templates> </td><td width="20"></td><td width="50%"><b>Notes</b></td>
		</tr>
		<tr>
			<td valign="top">
				<table BORDER="1" CELLSPACING="0">
					<tr><th>Constant</th><th>Name</th></tr>
					<xsl:for-each select="ps:Constant">
						<tr>
	<td><xsl:apply-templates select="ps:Name"></xsl:apply-templates> </td>
	<td><xsl:apply-templates select="ps:Value"></xsl:apply-templates> </td>
						</tr>
					</xsl:for-each>
				</table>
			</td>
			<td></td>
			<td valign="top">
				<xsl:apply-templates select="ps:Notes"></xsl:apply-templates>
			</td>
		</tr>
	</table>
</xsl:template>

<xsl:template match="ps:GraphPadPrismFile">
<HTML>
      <BODY>
	
	<xsl:variable name="Chars" select="'ABCDEFGHIJKLMNOPQRSTUVWXYZ'"></xsl:variable>	
	<font color="#999999"> 

<p align="center">This file can be opened by <a href="https://www.graphpad.com">GraphPad</a> Prism (version 
	<xsl:value-of select="@PrismXMLVersion"></xsl:value-of> or later). </p></font><hr></hr>
         This file contains <xsl:value-of select="count(ps:Table|ps:HugeTable)"></xsl:value-of> data tables and 
	<xsl:value-of select="count(ps:Info)+count(ps:Table|ps:HugeTable/ps:Info)"></xsl:value-of> info tables:

	<dir>
        <xsl:for-each select="ps:Info">
		<li>
		<a>
		<xsl:attribute name="href">#<xsl:value-of select="@ID"></xsl:value-of></xsl:attribute> 
		<xsl:apply-templates select="ps:Title"></xsl:apply-templates>
		</a>
		</li>
	</xsl:for-each>
        <xsl:for-each select="ps:Table|ps:HugeTable">
		<li>
		<a>
		<xsl:attribute name="href">#<xsl:value-of select="@ID"></xsl:value-of></xsl:attribute> 
		<xsl:apply-templates select="ps:Title"></xsl:apply-templates>
		</a>
		<dir>
        	<xsl:for-each select="ps:Info">
  			<li>
	  		<a>
  			<xsl:attribute name="href">#<xsl:value-of select="@ID"></xsl:value-of></xsl:attribute> 
  			<xsl:apply-templates select="ps:Title"></xsl:apply-templates>
	  		</a>
  			</li>
	  	</xsl:for-each>
		</dir>
		</li>
	</xsl:for-each>
	</dir>
        <hr></hr>


	<xsl:apply-templates select="ps:Info"></xsl:apply-templates>

	<br></br>
	<hr></hr>
	<br></br>


     <xsl:for-each select="ps:Table|ps:HugeTable">
	<xsl:apply-templates select="ps:Title"></xsl:apply-templates>
	<a><xsl:attribute name="name"><xsl:value-of select="@ID"></xsl:value-of></xsl:attribute></a>
	<xsl:variable name="width" select="100 div count (*/ps:Subcolumn)"></xsl:variable>

	<xsl:variable name="xFormat" select="./@XFormat"></xsl:variable>
	<xsl:variable name="yFormat" select="./@YFormat"></xsl:variable>
	<xsl:variable name="nRepl" select="./@replicates"></xsl:variable>
	<xsl:variable name="isXAdvancedColumn" select="boolean(($xFormat='date' or $xFormat='time' or $xFormat='startenddate') and count(ps:XAdvancedColumn) &gt; 0)"></xsl:variable>
	<xsl:variable name="isXAdvancedSubcol" select="boolean(($xFormat='startenddate') or count(ps:XAdvancedColumn/ps:Subcolumn/ps:Title) &gt; 0)"></xsl:variable>
	<xsl:variable name="isXSubcol" select="boolean(($xFormat='error' or count(ps:XColumn/ps:Subcolumn/ps:Title) &gt; 0) and not ($isXAdvancedColumn))"></xsl:variable>					
	<xsl:variable name="isYSubcol" select="boolean(($yFormat='replicates'and ./@Replicates&gt;1) or         ($yFormat!='text'and $yFormat!='replicates') or        count(ps:YColumn/ps:Subcolumn/ps:Title)&gt;0)"></xsl:variable>
	<xsl:variable name="isYSubColNameCustom" select="boolean($isYSubcol and count(ps:SubColumnTitles)&gt;0)"></xsl:variable>
	<TABLE BORDER="1" CELLSPACING="0">
		<TR>
			<xsl:for-each select="ps:RowTitlesColumn">
				<TD align="center">
				<xsl:attribute name="rowspan"> 
				<xsl:if test="$isXSubcol or $isXAdvancedSubcol or $isYSubcol">2</xsl:if>
				</xsl:attribute><BR></BR>
				</TD>
			</xsl:for-each>
			<xsl:if test="not ($isXAdvancedColumn)">
				<xsl:for-each select="ps:XColumn">
					<TD align="center"> 
						<xsl:attribute name="rowspan">	
						<xsl:if test="$isYSubcol and not($isXSubcol)">2</xsl:if>
						</xsl:attribute>
						<xsl:attribute name="colspan"><xsl:value-of select="./@Subcolumns"></xsl:value-of></xsl:attribute>
						 
						<xsl:apply-templates select="ps:Title"></xsl:apply-templates>
						<xsl:if test="count(ps:Title)=0 or ps:Title=''">X-Title</xsl:if>				
						 
					</TD>
				</xsl:for-each>
			</xsl:if>
			<xsl:if test="$isXAdvancedColumn">
				<xsl:for-each select="ps:XAdvancedColumn">
					<TD align="center"> 
						<xsl:attribute name="rowspan">	
						<xsl:if test="$isYSubcol and not($isXAdvancedSubcol)">2</xsl:if>
						</xsl:attribute>
						<xsl:attribute name="colspan"><xsl:value-of select="./@Subcolumns"></xsl:value-of></xsl:attribute>
						 
						<xsl:apply-templates select="ps:Title"></xsl:apply-templates>
						<xsl:if test="count(ps:Title)=0 or ps:Title=''">X-Title</xsl:if>				
						 
					</TD>
				</xsl:for-each>
			</xsl:if>
			<xsl:for-each select="ps:YColumn">		
				<xsl:variable name="DefColName2" select="(position()-1) mod 26"></xsl:variable> 
				<xsl:variable name="DefColName1" select="(position()-1-$DefColName2) div 26"></xsl:variable> 
				<TD align="center">
					<xsl:attribute name="colspan"><xsl:value-of select="./@Subcolumns"></xsl:value-of></xsl:attribute> 
					<xsl:attribute name="rowspan">	
					<xsl:if test="($isXSubcol or $isXAdvancedSubcol) and not($isYSubcol)">2</xsl:if>
					</xsl:attribute>
					 
					<xsl:apply-templates select="ps:Title"></xsl:apply-templates>
					<xsl:if test="count(ps:Title)=0 or ps:Title=''">
					<xsl:value-of select="'Data Set-'"></xsl:value-of>
					<xsl:if test="$DefColName1 &gt; 0">
						<xsl:value-of select="substring($Chars,$DefColName1,1)"></xsl:value-of>
					</xsl:if>		
					<xsl:value-of select="substring($Chars,$DefColName2+1,1)"></xsl:value-of>
					</xsl:if>
					 				
	   			</TD>
	  		</xsl:for-each>
		</TR>
		<xsl:if test="$isXSubcol or $isXAdvancedSubcol or $isYSubcol">
		   <TR>
			<xsl:if test="$isXSubcol">
	  			<xsl:for-each select="ps:XColumn">
				<xsl:for-each select="ps:Subcolumn">
				<TD align="center"> 
					 
					<xsl:apply-templates select="ps:Title"></xsl:apply-templates>
					<xsl:if test="count(ps:Title)=0 or ps:Title=''">
						<xsl:choose>
						<xsl:when test="position()=1"><B>X</B></xsl:when>
						<xsl:when test="position()=2"><B>Err.Bar</B></xsl:when>
						</xsl:choose>
					</xsl:if>				
					 
				</TD>
			    	</xsl:for-each>
			    	</xsl:for-each>
			</xsl:if>
			<xsl:if test="$isXAdvancedSubcol">
	  			<xsl:for-each select="ps:XAdvancedColumn">
				<xsl:for-each select="ps:Subcolumn">
				<TD align="center"> 
					 
					<xsl:apply-templates select="ps:Title"></xsl:apply-templates>
					<xsl:if test="count(ps:Title)=0 or ps:Title=''">
						<xsl:choose>
						<xsl:when test="position()=1"><B>Starting Date</B></xsl:when>
						<xsl:when test="position()=2"><B>Ending Date</B></xsl:when>
						</xsl:choose>
					</xsl:if>				
					 
				</TD>
			    	</xsl:for-each>
			    	</xsl:for-each>
			</xsl:if>			
			<xsl:if test="$isYSubcol">
	  			<xsl:for-each select="ps:YColumn">
				<xsl:variable name="DefColName2" select="(position()-1) mod 26"></xsl:variable> 
				<xsl:variable name="DefColName1" select="(position()-1-$DefColName2) div 26"></xsl:variable>
				<xsl:variable name="YColumnNdx" select="position()"></xsl:variable>				
				<xsl:for-each select="ps:Subcolumn">
				<TD align="center">
					 
					<xsl:apply-templates select="ps:Title"></xsl:apply-templates>
					<xsl:if test="count(ps:Title)=0 or ps:Title=''">
					<xsl:if test="$yFormat='replicates' or $yFormat='text'">
						<B>
						<xsl:if test="$DefColName1 &gt; 0">
							<xsl:value-of select="substring($Chars,$DefColName1,1)"></xsl:value-of>
					</xsl:if>
					<xsl:choose>
						<xsl:when test="$isYSubColNameCustom">
							<xsl:variable name="subColCustomNamePos" select="position()"></xsl:variable>
							<xsl:for-each select="../../ps:SubColumnTitles/ps:Subcolumn">
								<xsl:if test="position()=$subColCustomNamePos">
									<xsl:choose>
										<xsl:when test="../../ps:SubColumnTitles/@OwnSet='1'">
											<xsl:variable name="DItemsCount" select="count(./ps:d)"></xsl:variable>
											<xsl:choose>
												<xsl:when test="$DItemsCount&lt;$YColumnNdx or ./ps:d[$YColumnNdx]=''">
													<xsl:value-of select="substring($Chars,$DefColName2+1,1)"></xsl:value-of>:Y<xsl:value-of select="position()"></xsl:value-of>
												</xsl:when>
												<xsl:otherwise>
													<xsl:apply-templates select="./ps:d[$YColumnNdx]"></xsl:apply-templates>
												</xsl:otherwise>
											</xsl:choose>
										</xsl:when>
										<xsl:when test="../../ps:SubColumnTitles/@OwnSet='0'">
											<xsl:variable name="DItemsCount" select="count(./ps:d)"></xsl:variable>
											<xsl:choose>
												<xsl:when test="$DItemsCount&lt;1 or ./ps:d[1]=''">
													<xsl:value-of select="substring($Chars,$DefColName2+1,1)"></xsl:value-of>:Y<xsl:value-of select="position()"></xsl:value-of>
												</xsl:when>
												<xsl:otherwise>
													<xsl:apply-templates select="./ps:d[1]"></xsl:apply-templates>
												</xsl:otherwise>
											</xsl:choose>
										</xsl:when>
										<xsl:otherwise>
											<xsl:apply-templates select="ps:d"></xsl:apply-templates>
											<xsl:if test="ps:d=''">
												<xsl:value-of select="substring($Chars,$DefColName2+1,1)"></xsl:value-of>:Y<xsl:value-of select="position()"></xsl:value-of>
											</xsl:if>
										</xsl:otherwise>
									</xsl:choose>
								</xsl:if>
							</xsl:for-each>
						</xsl:when>
						<xsl:otherwise>
							<xsl:value-of select="substring($Chars,$DefColName2+1,1)"></xsl:value-of>:Y<xsl:value-of select="position()"></xsl:value-of>
						</xsl:otherwise>
					</xsl:choose>
						</B>
					</xsl:if>
					<xsl:if test="$yFormat!='replicates' and $yFormat!='text'">
					<xsl:if test="not($yFormat='replicates' or $yFormat='text')">	
					<xsl:if test="position()=1"><B>Mean</B></xsl:if>
					<xsl:if test="position()!=1">					<xsl:choose>
					<xsl:when test="$yFormat='SD'">
						<B>SD</B>
					</xsl:when>
					<xsl:when test="$yFormat='SE'">
						<B>SEM</B>
					</xsl:when>
					<xsl:when test="$yFormat='CV'">
						<B>%CV</B>
					</xsl:when>
					<xsl:when test="$yFormat='SDN'">
						<xsl:if test="position()=2"><B>SD</B></xsl:if>
						<xsl:if test="position()=3"><B>N</B></xsl:if>
					</xsl:when>
					<xsl:when test="$yFormat='SEN'">
						<xsl:if test="position()=2"><B>SEM</B></xsl:if>
						<xsl:if test="position()=3"><B>N</B></xsl:if>
					</xsl:when>
					<xsl:when test="$yFormat='CVN'">
						<xsl:if test="position()=2"><B>%CV</B></xsl:if>
						<xsl:if test="position()=3"><B>N</B></xsl:if>
					</xsl:when>
					<xsl:when test="$yFormat='low-high'">
						<xsl:if test="position()=2"><B>+Error</B></xsl:if>
						<xsl:if test="position()=3"><B>-Error</B></xsl:if>
					</xsl:when>
					<xsl:when test="$yFormat='upper-lower-limits'">
						<xsl:if test="position()=2"><B>UpperLimit</B></xsl:if>
						<xsl:if test="position()=3"><B>LowerLimit</B></xsl:if>
					</xsl:when>
					</xsl:choose>
					</xsl:if>
					</xsl:if>
					</xsl:if>
					</xsl:if>
					 				
	   			</TD>
			    	</xsl:for-each>
			    	</xsl:for-each>
			</xsl:if>
		   </TR>
		</xsl:if>
		<TR>	
          <xsl:for-each select="ps:RowTitlesColumn/ps:Subcolumn">
          	<td valign="top" nowrap="1">
				<xsl:attribute name="width"><xsl:value-of select="$width"></xsl:value-of>%</xsl:attribute> 
				<xsl:apply-templates select="ps:d"></xsl:apply-templates>
				<xsl:if test="count(ps:d)=0"><br></br></xsl:if>				
			</td>
          </xsl:for-each>		  
		  <xsl:if test="not($isXAdvancedColumn)">
			   <xsl:for-each select="ps:XColumn/ps:Subcolumn">
				<td valign="top" nowrap="1">
					<xsl:attribute name="width"><xsl:value-of select="$width"></xsl:value-of>%</xsl:attribute> 
					<xsl:apply-templates select="ps:d"></xsl:apply-templates>
					<xsl:if test="count(ps:d)=0"><br></br></xsl:if>				
				</td>
			  </xsl:for-each>
		  </xsl:if>			  
		  <xsl:if test="$isXAdvancedColumn">
			   <xsl:for-each select="ps:XAdvancedColumn/ps:Subcolumn">
				<td valign="top" nowrap="1">
					<xsl:attribute name="width"><xsl:value-of select="$width"></xsl:value-of>%</xsl:attribute> 
					<xsl:apply-templates select="ps:d"></xsl:apply-templates>
					<xsl:if test="count(ps:d)=0"><br></br></xsl:if>				
				</td>
			  </xsl:for-each>
		  </xsl:if>
          <xsl:for-each select="ps:YColumn/ps:Subcolumn">
          	<td valign="top" nowrap="1">
				<xsl:attribute name="width"><xsl:value-of select="$width"></xsl:value-of>%</xsl:attribute> 
				<xsl:apply-templates select="ps:d"></xsl:apply-templates>
				<xsl:if test="count(ps:d)=0"><br></br></xsl:if>				
            </td>
          </xsl:for-each>
        </TR>
       </TABLE>
	<br></br>
	<xsl:apply-templates select="ps:Info"></xsl:apply-templates>
	<br></br>
	<hr></hr>
	<br></br>
	</xsl:for-each>

      </BODY>
    </HTML>
</xsl:template>


<!--<xsl:template match="ps:d">
	<xsl:choose>
		<xsl:when test="@Excluded and string-length(text())" >
		    <font color="#0000ee">
	      		<xsl:apply-templates select="node()"/>*		
		    </font>
		</xsl:when>
	    <xsl:otherwise>
			<xsl:apply-templates select="node()"/>
		</xsl:otherwise>
	</xsl:choose>
	<xsl:if test="position()!=last()"><br/></xsl:if>
</xsl:template>-->

<xsl:template match="ps:d">			
	<xsl:choose>
		<xsl:when test="@Excluded and string-length(text())">
				<xsl:choose>
					<xsl:when test="../../../@EVFormat='AsteriskAfterNumber'">
						<font color="#0000ee">
							<xsl:apply-templates select="node()"></xsl:apply-templates>*
						</font>
					</xsl:when>
					<xsl:when test="../../../@EVFormat='Blank'">				
					</xsl:when>
					<xsl:otherwise>
						<xsl:apply-templates select="node()"></xsl:apply-templates>
					</xsl:otherwise>
				</xsl:choose>
		</xsl:when>
		<xsl:otherwise>
			<xsl:apply-templates select="node()"></xsl:apply-templates>
		</xsl:otherwise>
	</xsl:choose>
	<xsl:if test="position()!=last()"><br></br></xsl:if>				
</xsl:template>


<xsl:template match="ps:Title">
	<b><xsl:apply-templates select="node()"></xsl:apply-templates></b>
</xsl:template>

<xsl:template match="node()">
	<xsl:param name="DoNotUseBR" select="0"></xsl:param>
	<xsl:choose>
		<xsl:when test="name()='BR' and $DoNotUseBR=1">
			<div></div>
		</xsl:when>
		<xsl:otherwise>
			<xsl:copy>
				<xsl:apply-templates select="node()">
					<xsl:with-param name="DoNotUseBR" select="$DoNotUseBR"></xsl:with-param>
				</xsl:apply-templates>
			</xsl:copy>
		</xsl:otherwise>
	</xsl:choose>
</xsl:template>

<xsl:template match="ps:Font">
	<xsl:param name="DoNotUseBR" select="0"></xsl:param>
	<font>
		<xsl:if test="@Size">
			<xsl:attribute name="STYLE">font-size:<xsl:value-of select="@Size"></xsl:value-of>pt</xsl:attribute>
		</xsl:if>
		<xsl:copy-of select="@*"></xsl:copy-of>
		<xsl:apply-templates select="node()">
			<xsl:with-param name="DoNotUseBR" select="$DoNotUseBR"></xsl:with-param>
		</xsl:apply-templates>
	</font>
</xsl:template>

<xsl:template match="ps:LineStyles">
	<div>
		<xsl:if test="@align">
			<xsl:attribute name="align"><xsl:value-of select="@align"></xsl:value-of></xsl:attribute>
		</xsl:if>
		<xsl:if test="@spacing">
			<xsl:variable name="sp" select="@spacing"></xsl:variable>
			<xsl:attribute name="style">margin-bottom:<xsl:value-of select="(@spacing -100) div 5"></xsl:value-of>pt</xsl:attribute>
		</xsl:if>
		<xsl:apply-templates select="node()">
			<xsl:with-param name="DoNotUseBR" select="1"></xsl:with-param>
		</xsl:apply-templates>
	</div>
</xsl:template>

<xsl:template match="ps:Notes">
	<xsl:apply-templates select="node()">
		<xsl:with-param name="DoNotUseBR" select="1"></xsl:with-param>
	</xsl:apply-templates>
</xsl:template>


	<xsl:template match="/">
		<HTML>
			<BODY>
				<xsl:apply-templates select="//ps:GraphPadPrismFile"></xsl:apply-templates>
			</BODY>
		</HTML>
	
	</xsl:template>

</xsl:stylesheet>
